# Supplementary material for: (R)-[1-(2-Chloro­phen­yl)-2-meth­oxy-2-oxoeth­yl][2-(thio­phen-2-yl)eth­yl]ammonium (+)-camphor-10-sulfonate acetone monosolvate
Source: Acta Crystallogr Sect E Struct Rep Online. 2010 Nov 10;66(Pt 12):o3117. doi: 10.1107/S160053681004523X (PMC3011721; doi:10.1107/S160053681004523X)
Supplement: Supplementary file 2 [file e-66-o3117-Isup2.hkl]

# 
# h,k,l, Fc-squared, Fo-squared, sigma(Fo-squared) and status flag 
# 
data_I
_shelx_title ' 71110A in P2(1)2(1)2(1)' 
_shelx_refln_list_code          4 
_shelx_F_calc_maximum      207.88 
_exptl_crystal_F_000      1272.00 
_reflns_d_resolution_high  0.7971 
 
loop_ 
 _symmetry_equiv_pos_as_xyz 
 'x, y, z' 
 '-x+1/2, -y, z+1/2' 
 '-x, y+1/2, -z+1/2' 
 'x+1/2, -y+1/2, -z' 
 
_cell_length_a    12.1006 
_cell_length_b    14.2086 
_cell_length_c    18.3253 
_cell_angle_alpha  90.000 
_cell_angle_beta   90.000 
_cell_angle_gamma  90.000 
 
_shelx_F_squared_multiplier     1.000 
 
loop_ 
 _refln_index_h 
 _refln_index_k 
 _refln_index_l 
 _refln_F_squared_calc 
 _refln_F_squared_meas 
 _refln_F_squared_sigma 
 _refln_observed_status 
   2   0   0    15104.27    14419.97    225.83 o 
   4   0   0      270.27      316.75     10.35 o 
   6   0   0     1814.23     1834.25     25.25 o 
   8   0   0     1156.07     1075.62     20.06 o 
  10   0   0      888.59      827.72     27.03 o 
  12   0   0      282.65      331.42     34.01 o 
  14   0   0        0.93       17.69     25.35 o 
   1   1   0     1254.02     1253.81     21.79 o 
   2   1   0     2183.60     2099.10     22.56 o 
   3   1   0     2934.32     2780.96     26.03 o 
   4   1   0      426.34      442.13      7.20 o 
   5   1   0      444.22      410.43      7.75 o 
   6   1   0      870.58      893.11     12.80 o 
   7   1   0      101.63       97.24      5.31 o 
   8   1   0      146.72      161.93      6.80 o 
   9   1   0      338.35      351.98     12.36 o 
  10   1   0      360.67      372.26     13.15 o 
  11   1   0        3.36       -5.61      9.67 o 
  12   1   0      143.01      136.51     14.55 o 
  13   1   0        1.96       -7.00     15.13 o 
  14   1   0       54.32       42.74     18.47 o 
  15   1   0       13.38        1.19     20.49 o 
   0   2   0    18423.29    16603.38    260.10 o 
   1   2   0     9365.15     9222.35    127.39 o 
   2   2   0    25284.22    22658.18    248.07 o 
   3   2   0      534.01      601.23      7.09 o 
   4   2   0      154.11      162.15      6.61 o 
   5   2   0      480.13      509.14      8.72 o 
   6   2   0        1.41       -1.57      3.76 o 
   7   2   0       21.81       29.17      4.81 o 
   8   2   0       38.78       29.82      5.16 o 
   9   2   0      490.02      434.78     13.38 o 
  10   2   0      136.43      109.40     12.07 o 
  11   2   0        5.65        8.81     12.03 o 
  12   2   0       50.59       29.07     12.03 o 
  13   2   0       10.18       19.62     14.07 o 
  14   2   0       39.30       55.16     19.09 o 
  15   2   0        3.47       -8.98     18.93 o 
   1   3   0    17511.05    16262.54    126.73 o 
   2   3   0     6043.07     5689.35     42.88 o 
   3   3   0      173.89      179.09      4.51 o 
   4   3   0     5542.07     5793.23     41.11 o 
   5   3   0      221.32      241.25      6.97 o 
   6   3   0      298.04      294.14      7.66 o 
   7   3   0      204.33      191.23      8.74 o 
   8   3   0      316.77      322.35     14.24 o 
   9   3   0      177.67      186.88     12.88 o 
  10   3   0       42.74       31.44      9.67 o 
  11   3   0       18.99        0.81     10.56 o 
  12   3   0       45.42       75.65     13.87 o 
  13   3   0       63.18       57.85     14.95 o 
  14   3   0       66.75       53.90     27.25 o 
   0   4   0    18173.33    17260.44    191.29 o 
   1   4   0      353.64      356.85      6.13 o 
   2   4   0     2174.06     2031.40     18.88 o 
   3   4   0      534.50      505.70      8.01 o 
   4   4   0      711.33      585.94      8.37 o 
   5   4   0       74.37       66.59      5.14 o 
   6   4   0      708.30      720.29     11.51 o 
   7   4   0       91.37       98.61      7.85 o 
   8   4   0      724.27      747.35     16.36 o 
   9   4   0      338.70      321.35     14.63 o 
  10   4   0     1258.89     1259.52     28.10 o 
  11   4   0       49.29       39.10     11.40 o 
  12   4   0       42.07       70.93     22.64 o 
  13   4   0       21.55       -0.49     17.43 o 
  14   4   0        0.38      -13.89     19.85 o 
   1   5   0     3176.71     3691.59     38.77 o 
   2   5   0        0.08        1.55      2.43 o 
   3   5   0     6414.52     6615.69     51.73 o 
   4   5   0      106.76      128.85      6.35 o 
   5   5   0        1.63        1.21      2.88 o 
   6   5   0     1471.16     1572.59     18.38 o 
   7   5   0       38.06       20.97      5.70 o 
   8   5   0      347.95      369.48     15.70 o 
   9   5   0     2304.92     2269.56     37.41 o 
  10   5   0        1.41       15.35     12.81 o 
  11   5   0       74.31      109.09     18.29 o 
  12   5   0      123.36      132.37     25.43 o 
  13   5   0        6.31       10.14     18.74 o 
  14   5   0       13.77       -0.42     18.98 o 
   0   6   0     2841.12     2779.43     41.27 o 
   1   6   0       40.31       41.66      3.71 o 
   2   6   0      293.08      299.50      7.16 o 
   3   6   0      898.65      943.84     13.03 o 
   4   6   0      429.15      435.24      8.98 o 
   5   6   0       42.68       38.66      4.60 o 
   6   6   0        0.19       -2.25      4.24 o 
   7   6   0      380.09      394.08     11.42 o 
   8   6   0        8.62       11.20      8.73 o 
   9   6   0      373.78      386.43     21.67 o 
  10   6   0      305.17      286.65     23.43 o 
  11   6   0      358.21      402.73     25.58 o 
  12   6   0        3.53        4.31     15.73 o 
  13   6   0        6.22       26.59     23.63 o 
  14   6   0        0.74       20.00     20.98 o 
   1   7   0     1389.82     1437.56     16.98 o 
   2   7   0       20.24       25.17      4.14 o 
   3   7   0     2039.88     1886.60     21.37 o 
   4   7   0        2.68       -0.97      3.89 o 
   5   7   0      108.68       84.98     12.98 o 
   6   7   0      885.25      857.76     18.63 o 
   7   7   0      571.31      585.93     15.38 o 
   8   7   0      108.27      117.02     11.59 o 
   9   7   0      137.60      111.51     17.19 o 
  10   7   0      164.26      200.05     21.07 o 
  11   7   0        5.49       11.64     15.36 o 
  12   7   0       98.63      107.11     20.88 o 
  13   7   0       73.87       71.73     34.03 o 
   0   8   0     4336.63     4340.39     47.95 o 
   1   8   0      582.84      579.48     10.80 o 
   2   8   0       50.93       36.71      5.84 o 
   3   8   0      376.83      361.22      9.17 o 
   4   8   0        1.69        1.48      4.46 o 
   5   8   0       67.94       84.41     14.92 o 
   6   8   0      171.21      177.49     11.73 o 
   7   8   0     1245.35     1226.82     22.83 o 
   8   8   0      524.50      487.60     18.55 o 
   9   8   0      237.93      304.42     17.09 o 
  10   8   0      217.00      223.32     23.17 o 
  11   8   0       70.92       96.53     34.52 o 
  12   8   0       83.90       48.20     19.40 o 
  13   8   0       38.36       66.53     35.41 o 
   1   9   0     1182.25     1227.91     24.78 o 
   2   9   0       12.08        2.33      4.50 o 
   3   9   0       53.28       59.36      5.98 o 
   4   9   0      277.84      238.69     10.87 o 
   5   9   0      914.24      947.23     29.86 o 
   6   9   0      192.51      221.54     14.39 o 
   7   9   0      677.11      691.56     18.37 o 
   8   9   0        6.67        8.83      8.81 o 
   9   9   0       27.63       33.44     11.88 o 
  10   9   0       53.00       49.13     17.35 o 
  11   9   0       91.42       92.19     19.51 o 
  12   9   0       12.01       29.52     19.65 o 
  13   9   0        7.42        9.68     24.99 o 
   0  10   0      144.18      124.35     12.35 o 
   1  10   0      182.52      216.41      9.84 o 
   2  10   0      108.73      116.50      8.86 o 
   3  10   0       10.07        9.24      6.22 o 
   4  10   0      137.98      135.36     13.13 o 
   5  10   0      127.48      110.80     17.22 o 
   6  10   0      215.69      230.49     12.97 o 
   7  10   0      110.24      125.42     14.67 o 
   8  10   0       42.06       52.29     13.22 o 
   9  10   0      225.92      270.92     34.59 o 
  10  10   0       39.75       57.07     18.41 o 
  11  10   0       46.76       24.65     19.25 o 
  12  10   0       10.67        1.61     20.68 o 
   1  11   0     1101.94     1108.62     29.36 o 
   2  11   0        0.09       -7.73      7.73 o 
   3  11   0       76.30       77.51     11.17 o 
   4  11   0       23.51       20.62      7.81 o 
   5  11   0      320.88      335.91     13.94 o 
   6  11   0       37.95       21.44      9.18 o 
   7  11   0       65.27       66.32     10.94 o 
   8  11   0      116.72      131.47     13.41 o 
   9  11   0      183.40      238.67     18.33 o 
  10  11   0        3.28       -1.24     19.47 o 
  11  11   0        2.34      -18.86     19.58 o 
   0  12   0      142.41      130.71     15.04 o 
   1  12   0       13.54       21.91      9.12 o 
   2  12   0       37.48       17.85      9.48 o 
   3  12   0       81.51       80.76     12.25 o 
   4  12   0      165.07      175.22     19.59 o 
   5  12   0       70.52       52.20     12.04 o 
   6  12   0      347.49      386.61     16.78 o 
   7  12   0        6.76        0.04     10.02 o 
   8  12   0        0.75       -6.64     11.11 o 
   9  12   0      107.13      135.82     21.62 o 
  10  12   0       29.89        1.37     29.57 o 
  11  12   0       23.29        6.41     24.58 o 
   1  13   0        0.52       13.28     10.14 o 
   2  13   0      109.94      142.38     12.45 o 
   3  13   0      107.80      144.60     16.17 o 
   4  13   0      642.72      635.29     23.02 o 
   5  13   0       55.67       46.83     12.77 o 
   6  13   0        7.88       12.83     13.05 o 
   7  13   0        0.03      -13.18     13.18 o 
   8  13   0       13.65      -11.97     11.97 o 
   9  13   0       57.51       50.70     19.76 o 
  10  13   0        0.02       13.22     19.99 o 
   0  14   0       38.47        6.64     20.42 o 
   1  14   0       16.64       -9.32     10.32 o 
   2  14   0       11.02      -10.67     10.67 o 
   3  14   0       31.74       62.38     13.20 o 
   4  14   0      182.80      195.42     17.23 o 
   5  14   0       91.76       91.33     17.86 o 
   6  14   0       15.24        7.02     13.61 o 
   7  14   0       42.65       86.66     26.01 o 
   8  14   0        2.32        5.98     30.02 o 
   9  14   0        7.77       10.85     30.21 o 
   1  15   0        7.37       21.02     20.87 o 
   2  15   0      138.28      116.54     19.60 o 
   3  15   0      123.02      123.97     17.31 o 
   4  15   0        7.73       19.51     13.24 o 
   5  15   0        3.63      -10.74     14.00 o 
   6  15   0        1.09       -7.48     14.45 o 
   7  15   0       13.36      -15.26     15.98 o 
   8  15   0        4.38       -5.00     19.50 o 
   0  16   0       30.77       24.71     22.17 o 
   1  16   0       16.59       20.83     17.36 o 
   2  16   0       48.19       56.41     18.61 o 
   3  16   0       10.55        7.93     17.33 o 
   4  16   0       82.06      110.14     17.72 o 
   5  16   0        3.13        6.48     15.81 o 
   6  16   0       48.36       33.80     20.95 o 
   1  17   0        1.29       19.03     18.59 o 
   2  17   0       24.93       13.67     20.11 o 
   3  17   0        6.28      -13.30     18.50 o 
   4  17   0        0.17      -11.18     27.21 o 
   1   0   1      199.42      159.76      4.55 o 
   2   0   1     2525.02     2601.34     86.00 o 
   3   0   1       13.34       14.83      2.46 o 
   4   0   1     4660.72     4692.86     37.54 o 
   5   0   1       20.57       19.31      2.96 o 
   6   0   1      418.89      386.25      8.12 o 
   7   0   1      404.58      408.56      8.28 o 
   8   0   1      571.45      580.15     12.68 o 
   9   0   1      324.34      328.87     11.50 o 
  10   0   1        0.31       -7.17      7.17 o 
  11   0   1      375.03      371.13     14.82 o 
  12   0   1      128.36      120.09     14.19 o 
  13   0   1       36.66       17.12     19.76 o 
  14   0   1       26.02       11.42     23.02 o 
  15   0   1        0.61       21.20     19.83 o 
 -15   1   1        0.75       13.80     19.75 o 
 -14   1   1       24.85        1.24     18.00 o 
 -13   1   1       14.03       13.43     16.39 o 
 -12   1   1       10.71        2.76     10.83 o 
 -11   1   1      248.36      236.77     15.94 o 
 -10   1   1       81.71       94.64      9.36 o 
  -9   1   1      272.30      274.43      9.89 o 
  -8   1   1      151.61      143.07      6.50 o 
  -7   1   1     1383.26     1489.74     19.91 o 
  -6   1   1     3045.48     3086.86     28.45 o 
  -5   1   1      609.97      619.06      9.23 o 
  -4   1   1      804.35      812.74     11.73 o 
  -3   1   1    10133.69     9853.20     91.25 o 
  -2   1   1     2943.89     3046.11     43.01 o 
  -1   1   1    15517.61    13777.74    216.19 o 
   0   1   1     5355.61     5106.61    249.80 o 
   1   1   1    15411.40    13988.36    155.38 o 
   2   1   1     3033.48     3202.50     39.44 o 
   3   1   1    10205.55     9770.50     78.82 o 
   4   1   1      749.22      779.43     13.25 o 
   5   1   1      594.92      604.34      9.70 o 
   6   1   1     3039.17     3066.19     25.81 o 
   7   1   1     1401.49     1472.48     18.44 o 
   8   1   1      145.78      133.63      6.36 o 
   9   1   1      277.41      272.06     10.79 o 
  10   1   1       78.86       77.24      9.11 o 
  11   1   1      250.66      248.85     13.83 o 
  12   1   1       12.58       11.86     11.29 o 
  13   1   1       14.05       20.68     15.47 o 
  14   1   1       24.83       14.80     27.57 o 
  15   1   1        0.82      -18.79     18.79 o 
 -15   2   1       19.08       -8.28     28.45 o 
 -14   2   1       25.80       22.78     19.17 o 
 -13   2   1      129.33      157.31     17.05 o 
 -12   2   1        1.00       -5.70     10.91 o 
 -11   2   1       81.21       74.18     14.76 o 
 -10   2   1      360.34      366.69     16.74 o 
  -9   2   1      170.65      164.10      8.70 o 
  -8   2   1      494.67      487.64     10.69 o 
  -7   2   1      660.22      666.60     11.49 o 
  -6   2   1     1714.76     1750.15     19.19 o 
  -5   2   1      638.18      707.10     10.14 o 
  -4   2   1      699.27      697.79      9.17 o 
  -3   2   1     7212.04     7122.78     67.24 o 
  -2   2   1     4270.85     4214.90     42.61 o 
  -1   2   1      158.14      124.70      6.66 o 
   0   2   1     1869.76     2013.97     28.60 o 
   1   2   1      147.59      125.91      4.12 o 
   2   2   1     4230.45     4203.74     41.37 o 
   3   2   1     7128.19     7126.11     58.87 o 
   4   2   1      673.38      679.64      9.59 o 
   5   2   1      620.18      703.60     10.69 o 
   6   2   1     1743.66     1823.12     22.07 o 
   7   2   1      648.03      647.00     24.34 o 
   8   2   1      504.72      478.34     10.98 o 
   9   2   1      171.05      169.33      8.91 o 
  10   2   1      362.16      386.75     16.55 o 
  11   2   1       80.28       93.62     12.07 o 
  12   2   1        0.89       -4.86     10.80 o 
  13   2   1      128.71      160.31     20.11 o 
  14   2   1       26.91       13.92     17.95 o 
  15   2   1       19.14       -7.81     24.99 o 
 -14   3   1        5.54       19.99     19.70 o 
 -13   3   1       36.42       59.18     14.21 o 
 -12   3   1      103.81       72.52     14.04 o 
 -11   3   1       14.84        5.92     11.92 o 
 -10   3   1      398.82      385.47     18.98 o 
  -9   3   1      206.46      200.36     13.16 o 
  -8   3   1      158.33      160.46      8.85 o 
  -7   3   1      617.32      566.43     10.71 o 
  -6   3   1     1402.52     1370.12     29.85 o 
  -5   3   1     1196.38     1171.26     13.92 o 
  -4   3   1     2873.64     2840.26     22.53 o 
  -3   3   1     1577.42     1420.99     13.94 o 
  -2   3   1     5161.68     4853.93     37.28 o 
  -1   3   1    37934.13    32849.04    363.04 o 
   0   3   1     6656.75     6728.81     55.17 o 
   1   3   1    37911.17    33007.29    235.74 o 
   2   3   1     5160.46     4863.84     51.90 o 
   3   3   1     1582.87     1422.13     16.43 o 
   4   3   1     2856.91     2862.55     25.42 o 
   5   3   1     1204.05     1183.56     14.53 o 
   6   3   1     1354.68     1351.64     16.87 o 
   7   3   1      622.93      597.53     11.41 o 
   8   3   1      156.89      148.23      7.90 o 
   9   3   1      200.60      209.37      9.60 o 
  10   3   1      408.64      370.03     15.96 o 
  11   3   1       15.29       18.83     10.05 o 
  12   3   1      103.05      138.81     31.15 o 
  13   3   1       36.88       29.18     13.45 o 
  14   3   1        5.09       21.86     26.83 o 
 -14   4   1        0.42      -15.16     19.41 o 
 -13   4   1       51.16       75.34     31.12 o 
 -12   4   1       68.61       86.88     18.23 o 
 -11   4   1      270.53      323.93     21.99 o 
 -10   4   1      477.28      515.02     18.76 o 
  -9   4   1        8.06       12.53      8.40 o 
  -8   4   1       12.56       12.25      5.89 o 
  -7   4   1       53.87       55.34      5.26 o 
  -6   4   1      283.36      267.43      7.30 o 
  -5   4   1       89.05       84.28      4.28 o 
  -4   4   1      939.63      840.39     10.32 o 
  -3   4   1     1099.52     1137.70     12.51 o 
  -2   4   1     2125.08     2218.82     27.81 o 
  -1   4   1     3292.48     3209.47     31.45 o 
   0   4   1      793.25      736.26     10.52 o 
   1   4   1     3296.75     3240.88     26.86 o 
   2   4   1     2124.85     2183.44     22.88 o 
   3   4   1     1123.29     1158.95     13.51 o 
   4   4   1      944.95      857.46     12.00 o 
   5   4   1       95.37       92.74      4.94 o 
   6   4   1      283.45      269.82      7.66 o 
   7   4   1       59.05       46.63      5.28 o 
   8   4   1       12.06        6.28      5.04 o 
   9   4   1        6.19       20.48      7.25 o 
  10   4   1      482.31      477.45     18.56 o 
  11   4   1      271.05      317.50     19.56 o 
  12   4   1       69.86       98.28     18.71 o 
  13   4   1       51.39       59.57     18.24 o 
  14   4   1        0.43       14.87     21.36 o 
 -14   5   1       20.37      -22.95     28.96 o 
 -13   5   1        2.23      -18.18     18.18 o 
 -12   5   1       32.48       47.34     25.81 o 
 -11   5   1       34.84        7.92     14.65 o 
 -10   5   1       68.12       63.98     14.47 o 
  -9   5   1      288.51      311.43     15.08 o 
  -8   5   1      219.62      228.05     10.32 o 
  -7   5   1      221.82      215.12      9.04 o 
  -6   5   1      326.11      330.10      7.28 o 
  -5   5   1      245.81      245.28      5.89 o 
  -4   5   1      986.31      976.80     14.34 o 
  -3   5   1       74.38       82.53      7.08 o 
  -2   5   1      219.23      217.76      5.50 o 
  -1   5   1     2094.19     2070.43     53.02 o 
   0   5   1    10990.50    10648.87     87.25 o 
   1   5   1     2101.41     2026.57     19.70 o 
   2   5   1      228.61      221.33      8.11 o 
   3   5   1       72.44       92.38      4.73 o 
   4   5   1      993.74      957.76     11.22 o 
   5   5   1      222.78      207.53      5.90 o 
   6   5   1      304.99      299.79      8.87 o 
   7   5   1      224.82      210.80     11.45 o 
   8   5   1      217.98      218.70     12.29 o 
   9   5   1      281.88      297.61     12.37 o 
  10   5   1       70.74       65.86     14.72 o 
  11   5   1       31.36       38.04     14.74 o 
  12   5   1       30.78        9.95     15.39 o 
  13   5   1        2.14        5.87     17.20 o 
  14   5   1       21.28       23.96     25.70 o 
 -14   6   1        4.62      -20.34     20.34 o 
 -13   6   1        9.14      -17.72     17.72 o 
 -12   6   1        8.86       29.70     17.75 o 
 -11   6   1       12.63       31.57     15.05 o 
 -10   6   1       21.98       15.21     13.86 o 
  -9   6   1      334.88      361.34     36.72 o 
  -8   6   1      880.94      878.36     21.52 o 
  -7   6   1     1468.87     1372.97     22.02 o 
  -6   6   1      217.57      204.86      7.72 o 
  -5   6   1      787.77      811.76     13.40 o 
  -4   6   1      640.16      639.33     10.72 o 
  -3   6   1     1257.98     1290.73     15.25 o 
  -2   6   1      325.27      318.14      7.94 o 
  -1   6   1     1047.32      990.90     14.50 o 
   0   6   1     3238.47     3477.08     34.64 o 
   1   6   1     1101.19     1049.30     18.56 o 
   2   6   1      325.67      331.81      7.62 o 
   3   6   1     1230.69     1263.63     25.38 o 
   4   6   1      645.00      637.89     11.18 o 
   5   6   1      799.15      807.30     11.03 o 
   6   6   1      220.66      235.58      6.95 o 
   7   6   1     1466.32     1394.18     21.31 o 
   8   6   1      887.30      876.33     22.07 o 
   9   6   1      335.57      339.47     16.19 o 
  10   6   1       25.11        2.87     13.81 o 
  11   6   1       11.82        4.35     14.95 o 
  12   6   1        9.20       39.00     17.94 o 
  13   6   1        8.81       12.02     19.28 o 
  14   6   1        4.39        8.17     21.26 o 
 -13   7   1        6.95       -5.33     19.04 o 
 -12   7   1       16.46       -3.02     17.20 o 
 -11   7   1      366.02      368.46     27.32 o 
 -10   7   1       12.78       18.68     14.42 o 
  -9   7   1      256.57      270.14     21.80 o 
  -8   7   1        8.01        6.46      8.43 o 
  -7   7   1       11.32        7.57      6.69 o 
  -6   7   1       64.63       50.56      7.27 o 
  -5   7   1      138.53      121.46      8.05 o 
  -4   7   1      140.57      137.21      6.35 o 
  -3   7   1      372.20      418.06      8.88 o 
  -2   7   1     3247.08     3389.05     31.04 o 
  -1   7   1     1679.29     1716.54     18.89 o 
   0   7   1        5.60        4.01      2.74 o 
   1   7   1     1696.93     1722.45     19.26 o 
   2   7   1     3273.84     3399.27     31.83 o 
   3   7   1      353.54      390.79      9.18 o 
   4   7   1      136.64      128.30      6.61 o 
   5   7   1      154.54      155.19      7.84 o 
   6   7   1       61.69       59.18      8.70 o 
   7   7   1       12.36        5.41      7.68 o 
   8   7   1        6.78       -7.97      7.97 o 
   9   7   1      250.98      268.86     22.66 o 
  10   7   1       13.67       11.91     19.32 o 
  11   7   1      364.85      382.82     26.97 o 
  12   7   1       18.21       35.08     20.16 o 
  13   7   1        7.50       19.45     19.25 o 
 -13   8   1       54.49       45.71     21.92 o 
 -12   8   1        0.79       12.24     17.79 o 
 -11   8   1       35.66       25.72     16.94 o 
 -10   8   1       13.69       10.46     15.00 o 
  -9   8   1      149.14      146.96     18.71 o 
  -8   8   1      287.22      277.91     15.57 o 
  -7   8   1      236.26      258.45     12.59 o 
  -6   8   1      189.07      220.55     11.26 o 
  -5   8   1      950.89      970.13     18.47 o 
  -4   8   1      325.78      299.98     15.91 o 
  -3   8   1      257.30      267.05      8.02 o 
  -2   8   1      968.68      946.51     14.05 o 
  -1   8   1      137.55      163.32      6.75 o 
   0   8   1        0.03       -2.97      2.97 o 
   1   8   1      126.14      141.23      6.80 o 
   2   8   1      967.34      921.80     14.30 o 
   3   8   1      257.52      279.24      8.68 o 
   4   8   1      320.73      299.49     11.61 o 
   5   8   1      950.40      957.26     26.10 o 
   6   8   1      190.09      212.78     11.33 o 
   7   8   1      239.10      278.37     13.38 o 
   8   8   1      298.79      296.20     16.28 o 
   9   8   1      149.51      166.59     26.54 o 
  10   8   1       12.95       20.34     21.52 o 
  11   8   1       35.64       62.07     18.32 o 
  12   8   1        0.86      -15.10     18.10 o 
  13   8   1       54.74       31.37     21.38 o 
 -13   9   1       25.11        8.65     30.93 o 
 -12   9   1       12.21        5.70     18.56 o 
 -11   9   1        1.76       10.25     19.55 o 
 -10   9   1       37.64       26.13     16.18 o 
  -9   9   1      145.75      190.83     20.70 o 
  -8   9   1       21.18       30.06     12.58 o 
  -7   9   1     1408.74     1444.59     27.11 o 
  -6   9   1      499.06      488.35     14.82 o 
  -5   9   1       63.75       64.44      7.74 o 
  -4   9   1     1158.04     1123.39     23.06 o 
  -3   9   1       23.15       10.26      5.60 o 
  -2   9   1      534.77      544.38     11.38 o 
  -1   9   1      102.99      119.60      6.57 o 
   0   9   1      179.32      202.36      9.37 o 
   1   9   1       96.88       92.09      6.45 o 
   2   9   1      525.44      514.60     11.21 o 
   3   9   1       24.15       19.79      5.34 o 
   4   9   1     1156.13     1130.57     20.84 o 
   5   9   1       64.04       63.11      7.93 o 
   6   9   1      490.01      516.49     15.39 o 
   7   9   1     1406.16     1435.88     26.14 o 
   8   9   1       22.75       27.57     10.77 o 
   9   9   1      146.78      177.44     15.84 o 
  10   9   1       38.08       33.51     16.39 o 
  11   9   1        1.82       12.41     16.00 o 
  12   9   1       12.56      -17.74     17.74 o 
  13   9   1       24.62       -9.49     28.77 o 
 -12  10   1       13.95        1.09     27.37 o 
 -11  10   1       34.74       28.36     18.51 o 
 -10  10   1        7.41       21.12     16.60 o 
  -9  10   1      141.44      213.47     21.70 o 
  -8  10   1       33.36       17.21     10.41 o 
  -7  10   1       80.54       89.66     12.17 o 
  -6  10   1      238.84      279.49     13.53 o 
  -5  10   1      235.87      248.49     22.67 o 
  -4  10   1      315.00      301.07     12.09 o 
  -3  10   1      907.06      876.05     18.07 o 
  -2  10   1      261.82      264.78      9.36 o 
  -1  10   1        0.99       -3.71      5.04 o 
   0  10   1        5.69       -5.55      5.55 o 
   1  10   1        1.21       -6.38      6.38 o 
   2  10   1      257.13      258.02      9.26 o 
   3  10   1      904.65      902.45     17.74 o 
   4  10   1      321.94      294.67     11.90 o 
   5  10   1      234.43      214.07     12.21 o 
   6  10   1      241.72      260.55     14.87 o 
   7  10   1       79.56       58.81     10.24 o 
   8  10   1       33.71        7.29     10.06 o 
   9  10   1      145.00      157.03     16.01 o 
  10  10   1        7.88        8.74     16.00 o 
  11  10   1       33.93       65.84     20.13 o 
  12  10   1       13.09      -12.18     20.12 o 
 -11  11   1       17.85        7.38     20.34 o 
 -10  11   1       47.37       52.57     18.75 o 
  -9  11   1      114.47      116.25     19.92 o 
  -8  11   1       64.23       66.12     13.59 o 
  -7  11   1      146.45      168.26     13.35 o 
  -6  11   1      163.02      161.72     12.61 o 
  -5  11   1      182.20      204.67     13.00 o 
  -4  11   1        3.35       -7.22      7.22 o 
  -3  11   1      187.01      235.10     16.70 o 
  -2  11   1      220.23      216.64     16.82 o 
  -1  11   1       70.24       51.90      7.20 o 
   0  11   1      114.21      115.48      9.60 o 
   1  11   1       74.30       67.80     10.13 o 
   2  11   1      217.71      192.01     11.21 o 
   3  11   1      192.35      199.39     14.06 o 
   4  11   1        3.79       -6.50      7.55 o 
   5  11   1      182.17      184.14     12.21 o 
   6  11   1      155.60      150.94     12.16 o 
   7  11   1      142.41      159.94     13.26 o 
   8  11   1       64.68       69.79     12.13 o 
   9  11   1      114.89      110.49     16.00 o 
  10  11   1       49.72       38.07     18.60 o 
  11  11   1       17.83       14.39     20.90 o 
 -11  12   1       19.09       16.36     25.11 o 
 -10  12   1        3.00       -6.49     18.26 o 
  -9  12   1        3.51      -16.55     16.69 o 
  -8  12   1       20.62       15.48     18.62 o 
  -7  12   1       88.09       92.47     15.79 o 
  -6  12   1      175.17      186.73     13.56 o 
  -5  12   1       54.55       42.59     13.21 o 
  -4  12   1       32.99       32.92     10.19 o 
  -3  12   1      679.45      633.46     21.02 o 
  -2  12   1      665.87      670.98     17.97 o 
  -1  12   1      208.26      210.67     12.25 o 
   0  12   1      187.56      211.81     12.25 o 
   1  12   1      201.42      194.32     13.95 o 
   2  12   1      665.72      660.24     20.92 o 
   3  12   1      671.88      638.25     21.10 o 
   4  12   1       35.11       22.28     10.63 o 
   5  12   1       55.16       65.91     15.64 o 
   6  12   1      178.02      177.04     13.65 o 
   7  12   1       88.11       80.71     14.77 o 
   8  12   1       20.60       22.85     11.43 o 
   9  12   1        3.64        3.89     13.14 o 
  10  12   1        2.68       -0.14     18.93 o 
  11  12   1       18.37       19.02     29.15 o 
 -10  13   1       30.79       43.53     21.75 o 
  -9  13   1       26.20       23.31     18.58 o 
  -8  13   1      152.15      195.29     19.52 o 
  -7  13   1        6.56      -11.83     13.34 o 
  -6  13   1       22.38       32.82     12.95 o 
  -5  13   1      402.81      396.45     25.47 o 
  -4  13   1       87.08       97.15     19.61 o 
  -3  13   1       11.01       11.59      8.85 o 
  -2  13   1       30.44       14.53     16.90 o 
  -1  13   1       75.71       67.78     11.93 o 
   0  13   1      268.60      250.81     16.29 o 
   1  13   1       75.96       74.78     11.87 o 
   2  13   1       32.57       18.25     20.46 o 
   3  13   1       11.87       12.34     11.45 o 
   4  13   1       83.42       76.05     19.20 o 
   5  13   1      401.44      390.27     19.10 o 
   6  13   1       23.55       20.88     12.88 o 
   7  13   1        5.93        3.17     15.63 o 
   8  13   1      154.60      171.22     16.80 o 
   9  13   1       25.22       22.67     15.22 o 
  10  13   1       31.87       -1.90     20.59 o 
  -9  14   1       12.62       10.48     32.26 o 
  -8  14   1        0.55      -14.97     17.91 o 
  -7  14   1      104.17      139.25     17.69 o 
  -6  14   1       37.14       49.63     14.84 o 
  -5  14   1       42.59       40.74     13.96 o 
  -4  14   1       22.87       -2.38     12.34 o 
  -3  14   1       97.85      106.97     12.59 o 
  -2  14   1        6.70        6.65      9.92 o 
  -1  14   1      161.58      160.52     15.70 o 
   0  14   1        7.62       16.83     15.98 o 
   1  14   1      158.72      145.16     18.25 o 
   2  14   1        7.15      -10.73     10.73 o 
   3  14   1       97.90       70.24     16.59 o 
   4  14   1       23.32       33.13     13.13 o 
   5  14   1       42.32       29.71     14.34 o 
   6  14   1       34.94       21.69     14.32 o 
   7  14   1      105.16      125.76     18.07 o 
   8  14   1        0.49      -10.15     26.88 o 
   9  14   1       11.83        6.52     21.41 o 
  -8  15   1       26.11       42.46     22.30 o 
  -7  15   1       18.30        1.39     15.92 o 
  -6  15   1        3.19      -14.08     14.08 o 
  -5  15   1        5.78        3.18     14.41 o 
  -4  15   1       20.27       15.30     11.71 o 
  -3  15   1       42.03       27.73     12.16 o 
  -2  15   1       29.82       25.19     13.09 o 
  -1  15   1       63.58       39.38     16.72 o 
   0  15   1        0.74       11.97     14.99 o 
   1  15   1       64.92       53.00     16.57 o 
   2  15   1       29.89       32.01     16.72 o 
   3  15   1       40.63       23.24     20.95 o 
   4  15   1       19.85       11.59     21.18 o 
   5  15   1        5.58        3.45     14.10 o 
   6  15   1        3.81      -14.52     14.52 o 
   7  15   1       17.70       16.20     17.23 o 
   8  15   1       26.38       17.91     21.40 o 
  -6  16   1       10.19        4.08     15.74 o 
  -5  16   1       36.77       46.53     13.79 o 
  -4  16   1       22.73       32.70     13.76 o 
  -3  16   1        0.05      -13.67     13.67 o 
  -2  16   1        1.34       -2.24     16.86 o 
  -1  16   1       18.32        7.00     26.23 o 
   0  16   1        2.04       -7.38     15.62 o 
   1  16   1       18.67        5.73     16.15 o 
   2  16   1        1.67      -13.18     20.44 o 
   3  16   1        0.02       17.67     16.79 o 
   4  16   1       22.45       23.07     18.63 o 
   5  16   1       37.28       46.45     20.30 o 
   6  16   1        9.64        1.81     16.38 o 
  -4  17   1        6.39       29.24     17.35 o 
  -3  17   1       22.29       21.03     23.11 o 
  -2  17   1        6.68        7.18     19.50 o 
  -1  17   1       19.47       16.01     21.92 o 
   0  17   1       13.98        8.45     19.12 o 
   1  17   1       18.71       -3.57     19.07 o 
   2  17   1        6.62       -5.23     18.04 o 
   3  17   1       21.80       10.49     20.14 o 
   4  17   1        6.71       -0.74     20.66 o 
   0   0   2     5982.76     6022.35     97.69 o 
   1   0   2      159.28      189.86      5.18 o 
   2   0   2    43215.13    36723.08    396.23 o 
   3   0   2    17958.18    17609.96    137.53 o 
   4   0   2     1843.41     1718.08     27.73 o 
   5   0   2       19.88       10.21      3.33 o 
   6   0   2     1062.13     1028.21     14.46 o 
   7   0   2       21.07       21.60      4.85 o 
   8   0   2      205.08      196.84      8.48 o 
   9   0   2       21.71       17.16      5.82 o 
  10   0   2       24.85        9.14      7.19 o 
  11   0   2        4.53       -5.26     12.91 o 
  12   0   2       10.62        8.19     10.88 o 
  13   0   2        5.23        1.66     16.72 o 
  14   0   2        9.70       -3.93     16.99 o 
  15   0   2       10.81        8.13     18.77 o 
 -15   1   2       15.12       31.04     20.68 o 
 -14   1   2       46.46       54.00     20.15 o 
 -13   1   2       22.95        7.00     13.02 o 
 -12   1   2       31.89       30.01     11.23 o 
 -11   1   2       55.26       54.79     11.22 o 
 -10   1   2      375.66      365.78     21.17 o 
  -9   1   2      952.59      965.26     16.73 o 
  -8   1   2      112.18      107.94      7.17 o 
  -7   1   2     2231.86     2334.77     21.94 o 
  -6   1   2     2992.13     2970.17     44.17 o 
  -5   1   2     2296.37     2265.28     28.97 o 
  -4   1   2    10098.98    10171.40    150.96 o 
  -3   1   2     7172.51     7209.05    104.00 o 
  -2   1   2      678.23      622.19     14.87 o 
  -1   1   2     5006.29     4815.73     56.85 o 
   0   1   2     2374.99     2461.55     30.63 o 
   1   1   2     5037.61     4862.41     71.35 o 
   2   1   2      703.50      642.86     10.38 o 
   3   1   2     7130.15     7224.98     59.97 o 
   4   1   2    10112.59    10079.19     82.89 o 
   5   1   2     2311.23     2290.53     25.04 o 
   6   1   2     2961.11     3005.12     28.89 o 
   7   1   2     2250.09     2350.14     21.97 o 
   8   1   2      113.60      111.76      7.16 o 
   9   1   2      944.15      951.89     24.66 o 
  10   1   2      367.04      353.29     14.98 o 
  11   1   2       53.64       37.63      9.18 o 
  12   1   2       29.31       24.12     13.03 o 
  13   1   2       24.91        2.91     15.71 o 
  14   1   2       46.71       32.55     17.91 o 
  15   1   2       14.90       11.34     19.15 o 
 -15   2   2       37.85       42.70     28.85 o 
 -14   2   2       13.87        2.48     17.75 o 
 -13   2   2        8.01       10.75     13.38 o 
 -12   2   2        9.06       -1.79     11.41 o 
 -11   2   2      163.87      183.09     14.32 o 
 -10   2   2       17.06       19.08      9.75 o 
  -9   2   2       72.16       69.78      8.24 o 
  -8   2   2       59.96       53.75      6.86 o 
  -7   2   2      610.72      611.45     10.80 o 
  -6   2   2      746.24      756.71     11.16 o 
  -5   2   2     7622.92     7630.26     85.37 o 
  -4   2   2     1567.67     1650.44     27.05 o 
  -3   2   2     3569.04     3489.90     39.78 o 
  -2   2   2     7743.95     7468.49    216.99 o 
  -1   2   2     6159.47     6080.93     71.68 o 
   0   2   2    11873.17    10900.94    142.89 o 
   1   2   2     6109.70     6120.34     45.52 o 
   2   2   2     7805.00     7671.98    132.88 o 
   3   2   2     3491.65     3393.68     43.51 o 
   4   2   2     1542.08     1638.53     18.87 o 
   5   2   2     7743.13     7894.80     66.84 o 
   6   2   2      732.47      731.15     12.18 o 
   7   2   2      589.85      620.61     11.97 o 
   8   2   2       62.80       54.52      6.10 o 
   9   2   2       75.10       81.57      8.03 o 
  10   2   2       16.69       23.32      7.98 o 
  11   2   2      161.36      177.90     14.09 o 
  12   2   2        9.12       -7.07     10.43 o 
  13   2   2        7.77       -6.09     15.29 o 
  14   2   2       13.56       12.30     17.84 o 
  15   2   2       38.14       50.73     31.35 o 
 -14   3   2       73.16       69.94     21.06 o 
 -13   3   2       34.84       56.87     14.08 o 
 -12   3   2       22.12       25.31     12.41 o 
 -11   3   2       59.32       45.18     11.31 o 
 -10   3   2      134.62      122.82     12.70 o 
  -9   3   2      285.86      278.88     20.66 o 
  -8   3   2     1088.78     1077.61     22.73 o 
  -7   3   2      391.01      398.53      9.14 o 
  -6   3   2     1930.41     1913.77     20.22 o 
  -5   3   2     1209.69     1331.47     13.41 o 
  -4   3   2     2749.72     2868.69     24.66 o 
  -3   3   2      921.86      954.14     19.10 o 
  -2   3   2      485.25      472.84     13.68 o 
  -1   3   2     2503.07     2629.42     26.73 o 
   0   3   2      137.97      148.89      4.37 o 
   1   3   2     2496.07     2585.93     21.82 o 
   2   3   2      533.53      511.52      8.83 o 
   3   3   2      925.83      969.24     16.47 o 
   4   3   2     2744.49     2852.51     28.53 o 
   5   3   2     1193.35     1321.07     15.99 o 
   6   3   2     1954.06     1926.44     21.49 o 
   7   3   2      395.72      402.29      9.85 o 
   8   3   2     1069.88     1029.91     18.78 o 
   9   3   2      289.85      292.82     11.75 o 
  10   3   2      136.19      122.90     12.45 o 
  11   3   2       62.36       64.34     11.92 o 
  12   3   2       22.68        9.44     11.42 o 
  13   3   2       35.83       46.49     14.40 o 
  14   3   2       72.23       88.81     31.50 o 
 -14   4   2       12.81      -16.64     19.72 o 
 -13   4   2        2.46        7.09     16.62 o 
 -12   4   2       52.62       65.59     16.90 o 
 -11   4   2       81.26       86.34     25.34 o 
 -10   4   2       81.57       88.98     12.03 o 
  -9   4   2       84.97       52.57     11.89 o 
  -8   4   2      196.61      189.74     25.33 o 
  -7   4   2      130.96      147.47      7.75 o 
  -6   4   2      811.31      781.53     10.57 o 
  -5   4   2      106.63      105.71      4.44 o 
  -4   4   2      958.27     1093.28     16.70 o 
  -3   4   2      394.47      397.88     13.55 o 
  -2   4   2    10183.04    10213.76     74.46 o 
  -1   4   2     1263.91     1152.72     16.46 o 
   0   4   2     5797.08     6280.17     53.51 o 
   1   4   2     1271.87     1160.46     13.87 o 
   2   4   2    10264.55    10369.96     97.62 o 
   3   4   2      392.24      369.58      8.51 o 
   4   4   2      952.19     1082.38     14.48 o 
   5   4   2      108.56      134.91      7.44 o 
   6   4   2      799.09      782.89     12.61 o 
   7   4   2      130.92      130.34      7.11 o 
   8   4   2      188.63      190.17      8.62 o 
   9   4   2       84.57       67.75      8.35 o 
  10   4   2       78.30       75.91     18.15 o 
  11   4   2       80.50       63.23     11.81 o 
  12   4   2       54.38       60.88     13.68 o 
  13   4   2        2.52       -2.65     16.28 o 
  14   4   2       13.30      -21.18     25.92 o 
 -14   5   2       36.29       21.76     19.58 o 
 -13   5   2       34.65       25.27     22.07 o 
 -12   5   2        5.52        5.77     15.25 o 
 -11   5   2       88.61       69.92     17.04 o 
 -10   5   2      272.50      288.08     22.30 o 
  -9   5   2      213.27      222.93     14.51 o 
  -8   5   2      188.76      208.25     10.14 o 
  -7   5   2       24.20       21.50      5.67 o 
  -6   5   2      881.40      933.18     13.98 o 
  -5   5   2     1246.54     1248.18     13.15 o 
  -4   5   2     3631.10     3872.56     33.40 o 
  -3   5   2      894.92      846.54     10.58 o 
  -2   5   2      776.41      756.84     10.82 o 
  -1   5   2      893.68      957.47     13.22 o 
   0   5   2      741.87      775.32     13.85 o 
   1   5   2      898.83      960.71     12.04 o 
   2   5   2      717.78      716.12     13.81 o 
   3   5   2      880.51      861.82     23.37 o 
   4   5   2     3657.80     3904.98     53.39 o 
   5   5   2     1226.80     1242.06     15.61 o 
   6   5   2      885.91      966.74     14.18 o 
   7   5   2       22.27       16.63      4.88 o 
   8   5   2      190.90      188.19      9.05 o 
   9   5   2      210.85      221.20     11.41 o 
  10   5   2      272.25      309.18     23.70 o 
  11   5   2       91.86       84.85     16.99 o 
  12   5   2        5.29       -0.36     15.17 o 
  13   5   2       35.43       25.82     19.14 o 
  14   5   2       35.01       35.19     22.39 o 
 -14   6   2       18.12       -8.17     19.18 o 
 -13   6   2        2.96       20.89     19.20 o 
 -12   6   2       94.41       99.10     20.56 o 
 -11   6   2       31.55       42.10     16.87 o 
 -10   6   2      188.93      180.53     19.21 o 
  -9   6   2       65.64       64.51     14.74 o 
  -8   6   2      151.89      161.95     12.05 o 
  -7   6   2      665.30      654.13     14.91 o 
  -6   6   2      638.24      652.09     11.94 o 
  -5   6   2     1646.00     1665.03     19.02 o 
  -4   6   2      920.37      947.15     23.24 o 
  -3   6   2     1180.89     1176.50     14.09 o 
  -2   6   2     1470.73     1470.28     16.37 o 
  -1   6   2     3122.19     3076.22     27.99 o 
   0   6   2       59.86       51.55      3.80 o 
   1   6   2     3042.85     2973.13     27.65 o 
   2   6   2     1494.69     1497.38     19.81 o 
   3   6   2     1167.46     1169.29     17.36 o 
   4   6   2      929.45      981.22     14.37 o 
   5   6   2     1625.40     1601.13     20.12 o 
   6   6   2      633.67      660.91     11.85 o 
   7   6   2      661.75      681.24     17.30 o 
   8   6   2      149.60      134.06     14.65 o 
   9   6   2       61.61       71.76     11.11 o 
  10   6   2      196.04      187.79     21.05 o 
  11   6   2       34.10       15.40     15.70 o 
  12   6   2       94.92       97.08     19.77 o 
  13   6   2        2.51      -20.84     20.84 o 
  14   6   2       18.21       30.59     22.30 o 
 -13   7   2        6.09        5.54     18.23 o 
 -12   7   2       48.51       60.32     19.38 o 
 -11   7   2        8.72        2.89     14.95 o 
 -10   7   2        7.80        9.10     13.56 o 
  -9   7   2      286.87      292.13     26.32 o 
  -8   7   2      449.73      447.45     16.81 o 
  -7   7   2      164.36      180.31     10.23 o 
  -6   7   2      417.39      433.21     12.60 o 
  -5   7   2      520.89      567.53     13.54 o 
  -4   7   2      835.75      789.65     22.76 o 
  -3   7   2      303.34      305.16      8.65 o 
  -2   7   2      569.41      582.06     10.29 o 
  -1   7   2      734.84      772.03     12.81 o 
   0   7   2     1226.70     1243.42     15.03 o 
   1   7   2      731.13      789.25     13.93 o 
   2   7   2      577.71      581.41     12.60 o 
   3   7   2      300.70      302.60      8.51 o 
   4   7   2      825.78      761.23     15.28 o 
   5   7   2      521.51      535.61     12.95 o 
   6   7   2      413.95      422.32     11.14 o 
   7   7   2      162.68      171.38     12.51 o 
   8   7   2      454.52      490.86     17.64 o 
   9   7   2      295.68      307.36     17.06 o 
  10   7   2        6.65       -1.51     14.91 o 
  11   7   2        8.92       11.12     15.51 o 
  12   7   2       47.56       43.29     31.71 o 
  13   7   2        6.25        1.48     18.29 o 
 -13   8   2        5.28        2.68     35.26 o 
 -12   8   2       54.61       53.74     19.73 o 
 -11   8   2       40.12       62.98     19.40 o 
 -10   8   2      166.11      157.82     19.93 o 
  -9   8   2        8.45       11.90     13.09 o 
  -8   8   2      256.60      240.85     17.59 o 
  -7   8   2      274.34      273.36     12.65 o 
  -6   8   2       75.48       74.76      8.49 o 
  -5   8   2      327.67      303.70     11.01 o 
  -4   8   2      158.43      166.97      9.89 o 
  -3   8   2      247.75      244.29      9.20 o 
  -2   8   2      262.32      265.66      8.13 o 
  -1   8   2     2846.91     2865.71     31.15 o 
   0   8   2      359.98      357.54      8.28 o 
   1   8   2     2841.45     2892.34     32.33 o 
   2   8   2      255.56      244.92      8.12 o 
   3   8   2      250.63      235.25      8.27 o 
   4   8   2      156.89      155.36      7.83 o 
   5   8   2      324.52      311.19      9.88 o 
   6   8   2       68.16       80.99      8.85 o 
   7   8   2      280.37      255.37     14.25 o 
   8   8   2      253.68      256.50     15.84 o 
   9   8   2        7.95        6.42     11.86 o 
  10   8   2      164.64      167.65     21.28 o 
  11   8   2       41.90       30.02     17.26 o 
  12   8   2       54.83       95.55     31.33 o 
  13   8   2        5.60        1.70     20.70 o 
 -13   9   2        4.35      -20.72     27.18 o 
 -12   9   2       11.20       31.50     25.13 o 
 -11   9   2        1.58       -0.63     17.76 o 
 -10   9   2      150.05      162.86     20.64 o 
  -9   9   2       70.75       75.10     16.53 o 
  -8   9   2       56.01       59.11     10.94 o 
  -7   9   2       31.58       29.08      8.88 o 
  -6   9   2      425.77      426.98     13.96 o 
  -5   9   2       55.24       56.57      8.03 o 
  -4   9   2      532.56      535.38     13.98 o 
  -3   9   2      160.33      168.53      9.30 o 
  -2   9   2     1048.38      994.46     15.12 o 
  -1   9   2      231.39      241.58     10.09 o 
   0   9   2      998.24     1005.60     18.09 o 
   1   9   2      226.13      242.71      8.07 o 
   2   9   2     1040.02     1010.57     16.03 o 
   3   9   2      158.51      170.53      9.54 o 
   4   9   2      547.35      531.05     12.47 o 
   5   9   2       53.04       54.00      8.21 o 
   6   9   2      427.12      441.23     14.82 o 
   7   9   2       34.36       28.14      9.05 o 
   8   9   2       54.64       54.72     14.00 o 
   9   9   2       68.56      100.34     13.84 o 
  10   9   2      147.41      195.76     41.60 o 
  11   9   2        1.52       21.13     17.06 o 
  12   9   2       11.15        5.27     21.90 o 
  13   9   2        4.35       -3.23     29.30 o 
 -12  10   2        8.44       16.74     20.19 o 
 -11  10   2       57.92       91.88     20.97 o 
 -10  10   2      133.61      136.34     23.91 o 
  -9  10   2       63.69       66.27     16.53 o 
  -8  10   2       86.47       86.81     17.17 o 
  -7  10   2       47.48       57.42     10.01 o 
  -6  10   2      296.04      295.27     16.32 o 
  -5  10   2      775.83      785.03     18.11 o 
  -4  10   2      298.68      296.42     12.23 o 
  -3  10   2       81.72       82.05      8.42 o 
  -2  10   2       76.22       75.84      7.57 o 
  -1  10   2      619.91      634.65     14.51 o 
   0  10   2       26.52       19.23      6.06 o 
   1  10   2      634.02      625.03     17.77 o 
   2  10   2       78.61       84.03      7.18 o 
   3  10   2       82.24       90.12      9.69 o 
   4  10   2      298.65      295.22     14.39 o 
   5  10   2      774.00      797.45     19.12 o 
   6  10   2      288.16      287.39     17.76 o 
   7  10   2       49.99       41.08     14.99 o 
   8  10   2       89.02       78.99     13.08 o 
   9  10   2       63.57       75.15     13.41 o 
  10  10   2      130.71      137.15     30.82 o 
  11  10   2       55.83       69.71     27.33 o 
  12  10   2        8.74        2.30     33.40 o 
 -11  11   2        4.97       -1.81     18.80 o 
 -10  11   2        7.66       47.54     18.82 o 
  -9  11   2       31.49       12.57     16.50 o 
  -8  11   2      212.71      245.75     18.29 o 
  -7  11   2       76.64       64.82     10.45 o 
  -6  11   2      369.39      368.06     15.00 o 
  -5  11   2       63.21       51.70      8.82 o 
  -4  11   2       36.20       27.82      7.71 o 
  -3  11   2      122.82      156.47     15.35 o 
  -2  11   2       94.29       96.22      9.47 o 
  -1  11   2       54.24       41.49      7.99 o 
   0  11   2      373.62      371.41     14.37 o 
   1  11   2       53.57       48.81      9.51 o 
   2  11   2       94.45      113.47     11.06 o 
   3  11   2      123.64      154.40     16.99 o 
   4  11   2       37.36       35.80      8.28 o 
   5  11   2       61.96       57.50      9.69 o 
   6  11   2      371.67      384.51     16.25 o 
   7  11   2       76.90       87.68     11.61 o 
   8  11   2      213.56      243.37     19.77 o 
   9  11   2       31.38       35.75     13.20 o 
  10  11   2        7.73        5.16     17.76 o 
  11  11   2        5.47        7.64     19.10 o 
 -11  12   2        0.48        7.10     29.26 o 
 -10  12   2       20.21        8.18     18.10 o 
  -9  12   2       91.62       96.49     20.45 o 
  -8  12   2      219.37      258.67     18.43 o 
  -7  12   2        7.22        7.12      9.84 o 
  -6  12   2       85.52       96.35     11.40 o 
  -5  12   2       65.64       77.27     12.60 o 
  -4  12   2        7.58       -6.33      9.42 o 
  -3  12   2      154.80      124.75     11.79 o 
  -2  12   2      165.47      160.47     12.00 o 
  -1  12   2       95.05      109.45     10.52 o 
   0  12   2       15.90       14.94      7.06 o 
   1  12   2       93.06      101.78     12.06 o 
   2  12   2      161.27      116.85     15.67 o 
   3  12   2      159.56      176.12     31.16 o 
   4  12   2        8.55        0.53     10.30 o 
   5  12   2       64.78       65.54     10.41 o 
   6  12   2       86.24      116.14     12.55 o 
   7  12   2        6.65       13.21     10.26 o 
   8  12   2      218.04      247.53     18.83 o 
   9  12   2       91.71      120.97     16.26 o 
  10  12   2       19.72       52.93     20.19 o 
  11  12   2        0.40       14.01     29.19 o 
 -10  13   2       56.03       38.12     35.81 o 
  -9  13   2       11.94       22.42     18.73 o 
  -8  13   2       18.92       14.98     14.54 o 
  -7  13   2        0.51       -1.05     12.89 o 
  -6  13   2       49.98       48.70     13.57 o 
  -5  13   2       29.10       15.24     11.47 o 
  -4  13   2      327.73      347.30     16.11 o 
  -3  13   2      115.06      119.50     11.60 o 
  -2  13   2      278.63      303.51     19.49 o 
  -1  13   2       75.64       58.14      9.97 o 
   0  13   2       38.78       17.11     10.03 o 
   1  13   2       75.26       71.10     14.98 o 
   2  13   2      269.95      272.06     21.97 o 
   3  13   2      109.30      112.69     18.84 o 
   4  13   2      330.75      335.53     26.18 o 
   5  13   2       29.18       52.83     13.23 o 
   6  13   2       49.15       61.48     14.54 o 
   7  13   2        0.59      -12.38     12.38 o 
   8  13   2       19.50       17.19     12.86 o 
   9  13   2       12.48       -1.08     14.67 o 
  10  13   2       54.98       65.59     22.03 o 
  -9  14   2        9.58      -15.37     29.64 o 
  -8  14   2       67.62       30.65     20.54 o 
  -7  14   2       29.81        4.97     14.25 o 
  -6  14   2        3.40        1.08     13.35 o 
  -5  14   2       72.93       91.72     12.94 o 
  -4  14   2      125.96      106.91     12.67 o 
  -3  14   2       34.23       42.32     12.94 o 
  -2  14   2       46.43       46.41     11.00 o 
  -1  14   2       48.44       65.60     15.60 o 
   0  14   2      194.09      207.56     21.09 o 
   1  14   2       50.67       47.46     17.99 o 
   2  14   2       45.59       65.27     16.75 o 
   3  14   2       35.79       46.73     16.15 o 
   4  14   2      123.24      127.31     18.46 o 
   5  14   2       70.99       87.62     22.52 o 
   6  14   2        3.60        0.62     13.95 o 
   7  14   2       31.40       23.73     15.15 o 
   8  14   2       66.28       66.83     17.17 o 
   9  14   2        8.95      -19.11     19.11 o 
  -7  15   2       16.63       -8.20     15.32 o 
  -6  15   2       10.94        3.20     13.18 o 
  -5  15   2       18.38       -2.93     15.83 o 
  -4  15   2       89.32       84.14     13.30 o 
  -3  15   2       50.71       51.83     13.56 o 
  -2  15   2      103.61      116.04     16.43 o 
  -1  15   2        1.62      -16.30     16.30 o 
   0  15   2        2.57        5.52     14.51 o 
   1  15   2        1.66        2.02     14.93 o 
   2  15   2      103.09      117.77     18.73 o 
   3  15   2       50.70       58.16     18.35 o 
   4  15   2       88.57       98.78     19.65 o 
   5  15   2       18.74       18.46     18.42 o 
   6  15   2       11.11       -5.48     13.56 o 
   7  15   2       16.97       22.71     16.94 o 
  -6  16   2       10.22       11.10     14.67 o 
  -5  16   2       11.83       22.39     13.59 o 
  -4  16   2       31.17       33.62     13.86 o 
  -3  16   2        2.51       -3.04     14.08 o 
  -2  16   2       10.49      -12.71     16.24 o 
  -1  16   2       45.34       71.42     18.45 o 
   0  16   2       45.93       58.61     21.92 o 
   1  16   2       46.86       32.68     18.45 o 
   2  16   2        9.55        3.15     17.13 o 
   3  16   2        1.98        4.10     38.73 o 
   4  16   2       30.94       40.83     51.07 o 
   5  16   2       12.50       -0.40     23.85 o 
   6  16   2        9.72      -18.06     28.67 o 
  -4  17   2        6.86      -16.89     16.89 o 
  -3  17   2       10.92       19.70     20.59 o 
  -2  17   2       37.88       55.64     30.08 o 
  -1  17   2        1.98       12.86     23.95 o 
   0  17   2       24.79        1.64     21.27 o 
   1  17   2        1.82       14.16     21.24 o 
   2  17   2       37.94       41.46     21.06 o 
   3  17   2       11.24       21.61     19.20 o 
   4  17   2        7.18       -9.01     21.33 o 
   1   0   3       20.46       16.22      7.63 o 
   2   0   3      200.78      208.69      5.94 o 
   3   0   3     4260.25     4392.08     39.24 o 
   4   0   3      659.58      635.81     10.67 o 
   5   0   3      519.15      628.87     21.47 o 
   6   0   3     2030.54     2054.24     24.88 o 
   7   0   3      906.23      926.18     14.80 o 
   8   0   3      489.85      438.86     11.07 o 
   9   0   3      313.99      287.97     10.48 o 
  10   0   3      126.49      142.67     11.95 o 
  11   0   3       17.11       13.52      9.95 o 
  12   0   3       31.46       21.46     12.00 o 
  13   0   3       36.09       41.74     16.08 o 
  14   0   3       35.02      -10.80     18.90 o 
  15   0   3       57.66       36.41     21.20 o 
 -15   1   3       24.85        4.70     24.48 o 
 -14   1   3       10.37        4.35     16.95 o 
 -13   1   3       23.51       11.89     13.18 o 
 -12   1   3        7.42      -12.85     20.29 o 
 -11   1   3      146.37      160.92     13.90 o 
 -10   1   3       30.16       19.73     11.03 o 
  -9   1   3      181.86      188.53      9.73 o 
  -8   1   3      239.13      231.27      8.99 o 
  -7   1   3      862.84      913.20     14.79 o 
  -6   1   3      794.57      862.99     16.98 o 
  -5   1   3      193.22      201.06      8.00 o 
  -4   1   3      882.77      854.47     20.79 o 
  -3   1   3    10945.58    10524.59    169.36 o 
  -2   1   3      635.68      662.04     17.79 o 
  -1   1   3     1762.69     1697.38     19.67 o 
   0   1   3      405.57      405.05     23.59 o 
   1   1   3     1816.46     1783.24     19.88 o 
   2   1   3      655.58      689.08      8.96 o 
   3   1   3    10906.99    10625.03     85.94 o 
   4   1   3      855.72      825.39     12.57 o 
   5   1   3      171.64      186.01      9.98 o 
   6   1   3      809.97      844.60     14.70 o 
   7   1   3      889.29      931.46     14.89 o 
   8   1   3      238.96      225.38      8.85 o 
   9   1   3      180.24      186.95      9.44 o 
  10   1   3       30.63       30.39      7.96 o 
  11   1   3      149.58      128.37     12.06 o 
  12   1   3        6.92       19.89     12.84 o 
  13   1   3       24.00       24.00     15.59 o 
  14   1   3        9.33       18.96     16.53 o 
  15   1   3       24.95       12.39     20.77 o 
 -14   2   3        9.71       19.60     15.60 o 
 -13   2   3        4.88       -6.44     18.06 o 
 -12   2   3       21.12        5.59     11.97 o 
 -11   2   3       36.96       43.90     10.73 o 
 -10   2   3      191.57      169.28     13.98 o 
  -9   2   3      216.90      241.65     12.11 o 
  -8   2   3      227.86      218.92     10.07 o 
  -7   2   3      753.28      753.89     11.67 o 
  -6   2   3      825.42      888.24     16.96 o 
  -5   2   3      845.79      774.07     18.25 o 
  -4   2   3     2354.34     2421.26     35.88 o 
  -3   2   3      402.18      427.12     26.78 o 
  -2   2   3     8746.83     8505.34    226.47 o 
  -1   2   3     1398.93     1313.68     17.09 o 
   0   2   3    18339.82    18470.72    203.63 o 
   1   2   3     1383.56     1348.90     16.30 o 
   2   2   3     8733.97     8783.52     72.05 o 
   3   2   3      383.03      401.78      6.18 o 
   4   2   3     2355.97     2396.05     25.38 o 
   5   2   3      847.10      754.42     12.94 o 
   6   2   3      817.47      843.10     14.70 o 
   7   2   3      743.08      759.78     13.50 o 
   8   2   3      228.72      210.96      8.33 o 
   9   2   3      220.80      225.11      9.66 o 
  10   2   3      191.86      168.04     13.15 o 
  11   2   3       38.08       15.10      9.07 o 
  12   2   3       21.10       10.75     11.03 o 
  13   2   3        4.68      -14.17     14.17 o 
  14   2   3        9.65       15.18     17.51 o 
 -14   3   3       18.18       33.07     19.77 o 
 -13   3   3        8.24       17.77     13.68 o 
 -12   3   3       10.81        4.34     12.80 o 
 -11   3   3       95.68      117.10     13.95 o 
 -10   3   3      136.19      135.88     21.61 o 
  -9   3   3      354.62      347.22     15.35 o 
  -8   3   3      121.29      105.67      9.79 o 
  -7   3   3      183.45      188.47      7.03 o 
  -6   3   3      143.61      151.00      6.47 o 
  -5   3   3      256.20      248.36      5.90 o 
  -4   3   3      502.16      506.59     10.40 o 
  -3   3   3      515.70      584.01      9.47 o 
  -2   3   3      279.83      275.32      8.92 o 
  -1   3   3     9468.45     8847.39    121.31 o 
   0   3   3     1919.69     2093.09     28.88 o 
   1   3   3     9412.58     8886.81     79.73 o 
   2   3   3      268.64      268.49      7.64 o 
   3   3   3      492.45      570.31     11.84 o 
   4   3   3      519.85      535.79      9.93 o 
   5   3   3      277.13      274.28     11.16 o 
   6   3   3      141.70      128.87      7.05 o 
   7   3   3      193.98      181.10      7.76 o 
   8   3   3      117.89      130.79      8.06 o 
   9   3   3      357.49      376.11     11.38 o 
  10   3   3      137.62      130.68     10.65 o 
  11   3   3      101.39       98.79     12.85 o 
  12   3   3       10.98       -6.62     10.88 o 
  13   3   3        7.41       15.19     15.19 o 
  14   3   3       17.69       46.87     28.58 o 
 -14   4   3       54.70       45.95     21.74 o 
 -13   4   3       33.11       43.95     18.26 o 
 -12   4   3       98.34       59.86     19.47 o 
 -11   4   3      370.43      373.61     18.78 o 
 -10   4   3       62.80       44.40     11.10 o 
  -9   4   3      390.85      365.62     17.48 o 
  -8   4   3     1709.91     1616.83     29.38 o 
  -7   4   3       79.25       78.52      7.73 o 
  -6   4   3     1062.98     1145.72     12.86 o 
  -5   4   3      361.25      370.08     13.50 o 
  -4   4   3     1151.64     1026.88     14.71 o 
  -3   4   3     1583.71     1725.43     25.30 o 
  -2   4   3     2966.59     2893.85     31.53 o 
  -1   4   3     4579.41     4533.87     36.33 o 
   0   4   3      611.69      539.47     10.61 o 
   1   4   3     4521.63     4463.96     40.20 o 
   2   4   3     2944.98     2891.85     46.76 o 
   3   4   3     1583.56     1746.64     21.09 o 
   4   4   3     1141.26     1018.71     14.57 o 
   5   4   3      334.14      322.17      8.68 o 
   6   4   3     1067.62     1133.56     17.41 o 
   7   4   3       81.15       94.05      6.65 o 
   8   4   3     1718.77     1647.98     21.99 o 
   9   4   3      385.64      361.53     13.53 o 
  10   4   3       58.99       45.97     11.28 o 
  11   4   3      369.34      395.09     17.35 o 
  12   4   3       98.12       98.93     20.85 o 
  13   4   3       32.30       29.13     23.21 o 
  14   4   3       55.40       82.10     29.57 o 
 -14   5   3        1.53       -2.33     56.61 o 
 -13   5   3        9.49       15.39     17.61 o 
 -12   5   3       18.27       16.28     15.83 o 
 -11   5   3        3.66       -8.21     13.93 o 
 -10   5   3       28.32       17.38     19.66 o 
  -9   5   3       56.44       50.82     10.30 o 
  -8   5   3      243.07      260.26     21.08 o 
  -7   5   3        9.85       10.03      7.32 o 
  -6   5   3      889.84      853.10     13.24 o 
  -5   5   3     1381.73     1399.55     21.28 o 
  -4   5   3      276.89      273.43      8.23 o 
  -3   5   3     1101.14     1116.48     15.76 o 
  -2   5   3       49.94       44.37      4.31 o 
  -1   5   3     1018.59      979.82     20.31 o 
   0   5   3      150.17      138.82      5.88 o 
   1   5   3     1008.69      960.35     13.54 o 
   2   5   3       52.44       41.07      3.44 o 
   3   5   3     1136.20     1132.25     52.62 o 
   4   5   3      274.75      269.69      9.51 o 
   5   5   3     1423.33     1399.63     18.89 o 
   6   5   3      883.84      854.73     16.10 o 
   7   5   3        7.56        1.70      4.94 o 
   8   5   3      244.26      241.30     10.89 o 
   9   5   3       52.80       39.57      7.95 o 
  10   5   3       32.08       44.60      9.09 o 
  11   5   3        2.81       -0.73     13.84 o 
  12   5   3       17.18       28.80     16.79 o 
  13   5   3        9.38       38.00     20.82 o 
  14   5   3        1.69      -14.87     28.01 o 
 -14   6   3        3.93       23.61     21.92 o 
 -13   6   3        4.07       34.27     19.42 o 
 -12   6   3       16.93        5.33     15.71 o 
 -11   6   3       68.21       54.90     16.60 o 
 -10   6   3       97.97       85.18     16.68 o 
  -9   6   3      429.32      405.58     22.61 o 
  -8   6   3      393.30      377.03     20.24 o 
  -7   6   3      394.70      396.80     14.42 o 
  -6   6   3      693.80      689.21     12.30 o 
  -5   6   3       93.10       82.20      5.69 o 
  -4   6   3     1468.96     1484.12     20.63 o 
  -3   6   3      310.14      308.73      6.45 o 
  -2   6   3     1376.31     1433.72     23.39 o 
  -1   6   3       20.11       29.05      5.49 o 
   0   6   3       79.95       64.61      4.11 o 
   1   6   3       20.40       20.19      3.67 o 
   2   6   3     1350.97     1412.26     26.78 o 
   3   6   3      326.90      333.86      9.66 o 
   4   6   3     1446.37     1497.22     23.55 o 
   5   6   3       97.05      106.18      8.33 o 
   6   6   3      693.21      676.50     12.55 o 
   7   6   3      388.92      370.92     10.30 o 
   8   6   3      389.66      403.40     16.08 o 
   9   6   3      420.41      411.28     17.27 o 
  10   6   3      100.36      104.71     13.48 o 
  11   6   3       65.88       51.72     18.73 o 
  12   6   3       16.60       25.92     17.28 o 
  13   6   3        3.71       -5.88     19.59 o 
  14   6   3        3.92      -17.45     21.13 o 
 -13   7   3       46.34       53.06     21.67 o 
 -12   7   3       63.81       70.71     18.62 o 
 -11   7   3      163.96      151.95     20.84 o 
 -10   7   3      187.95      218.33     21.03 o 
  -9   7   3      100.14       91.36     17.44 o 
  -8   7   3      116.90      120.28     16.26 o 
  -7   7   3      365.48      342.87     12.16 o 
  -6   7   3      380.42      389.20     12.03 o 
  -5   7   3      918.93      884.66     16.77 o 
  -4   7   3      493.77      542.40     12.63 o 
  -3   7   3       61.38       55.08      4.54 o 
  -2   7   3     2150.36     2180.82     20.78 o 
  -1   7   3     3791.23     3834.80     48.86 o 
   0   7   3       50.45       43.20      4.60 o 
   1   7   3     3807.21     3817.96     38.88 o 
   2   7   3     2155.24     2187.36     28.88 o 
   3   7   3       62.30       70.94      7.46 o 
   4   7   3      465.72      537.52     12.78 o 
   5   7   3      941.52      915.50     17.99 o 
   6   7   3      382.81      400.42     17.71 o 
   7   7   3      360.13      352.46     15.01 o 
   8   7   3      117.66      118.83     11.85 o 
   9   7   3      100.48      112.88     15.32 o 
  10   7   3      181.07      207.18     16.65 o 
  11   7   3      166.20      166.74     21.41 o 
  12   7   3       64.94       50.25     18.87 o 
  13   7   3       46.45       64.76     22.76 o 
 -13   8   3        3.56       13.88     21.30 o 
 -12   8   3       21.19       18.03     18.41 o 
 -11   8   3       36.97       39.49     16.98 o 
 -10   8   3        4.89        1.98     14.68 o 
  -9   8   3       58.88       57.44     22.85 o 
  -8   8   3      218.02      223.12     20.69 o 
  -7   8   3      221.86      257.78     12.64 o 
  -6   8   3      144.43      126.44      9.38 o 
  -5   8   3      109.08      107.71      8.11 o 
  -4   8   3     1021.44      993.74     18.19 o 
  -3   8   3      464.78      456.74     11.98 o 
  -2   8   3      380.07      360.71      8.23 o 
  -1   8   3      142.88      137.90     10.59 o 
   0   8   3       37.14       46.13      4.79 o 
   1   8   3      133.30      141.66      7.82 o 
   2   8   3      385.58      391.01     14.55 o 
   3   8   3      458.70      455.81     12.46 o 
   4   8   3     1020.78      983.16     18.25 o 
   5   8   3      107.45      105.28      7.61 o 
   6   8   3      144.50      148.09     10.36 o 
   7   8   3      227.16      268.18     15.35 o 
   8   8   3      218.94      265.43     16.43 o 
   9   8   3       59.46       68.24     12.42 o 
  10   8   3        5.43        6.04     11.53 o 
  11   8   3       36.23       36.11     16.91 o 
  12   8   3       20.66       39.02     19.64 o 
  13   8   3        4.01       -8.88     19.66 o 
 -12   9   3       23.73       19.41     19.59 o 
 -11   9   3       62.15       37.10     17.65 o 
 -10   9   3      240.61      298.51     40.54 o 
  -9   9   3        4.69       -2.60     13.46 o 
  -8   9   3      411.15      422.45     22.91 o 
  -7   9   3       34.02       25.53      8.38 o 
  -6   9   3      304.95      308.63     12.70 o 
  -5   9   3      688.17      687.13     16.25 o 
  -4   9   3      106.22      104.69      8.49 o 
  -3   9   3      381.53      394.55     11.72 o 
  -2   9   3      341.96      349.37      8.76 o 
  -1   9   3      969.08      922.65     14.76 o 
   0   9   3       82.79       72.05      8.32 o 
   1   9   3      951.80      899.42     16.82 o 
   2   9   3      331.53      334.94     13.31 o 
   3   9   3      388.30      383.33     10.81 o 
   4   9   3      104.28      114.61      8.69 o 
   5   9   3      679.02      710.68     17.81 o 
   6   9   3      306.00      326.60     14.44 o 
   7   9   3       34.97       13.05      9.72 o 
   8   9   3      409.93      385.94     18.33 o 
   9   9   3        5.25       -9.34     17.95 o 
  10   9   3      238.08      287.53     34.87 o 
  11   9   3       62.86       84.84     44.88 o 
  12   9   3       24.00       34.24     44.07 o 
 -12  10   3        7.09       17.19     24.59 o 
 -11  10   3        8.07       -4.21     16.45 o 
 -10  10   3        8.09        0.79     15.48 o 
  -9  10   3       60.50       48.91     15.76 o 
  -8  10   3        3.22       20.23     13.84 o 
  -7  10   3       61.61       56.83      9.82 o 
  -6  10   3      187.11      182.12     17.97 o 
  -5  10   3       11.78       10.53      7.15 o 
  -4  10   3      241.06      237.73     11.52 o 
  -3  10   3       10.12        7.84      5.66 o 
  -2  10   3      402.79      397.51     11.24 o 
  -1  10   3       19.91       18.56      6.91 o 
   0  10   3      213.37      206.84     10.54 o 
   1  10   3       19.64       27.90      6.91 o 
   2  10   3      392.56      412.37     12.60 o 
   3  10   3        9.27       12.14      6.07 o 
   4  10   3      248.74      247.26     10.44 o 
   5  10   3       12.31        8.11      7.80 o 
   6  10   3      184.38      201.60     12.85 o 
   7  10   3       61.65       71.19     18.93 o 
   8  10   3        2.82      -11.06     11.06 o 
   9  10   3       57.63       71.51     13.44 o 
  10  10   3        8.68       -3.91     15.77 o 
  11  10   3        8.37      -14.52     19.68 o 
  12  10   3        6.53        7.86     42.34 o 
 -11  11   3       41.67       45.45     20.08 o 
 -10  11   3       52.80       59.49     19.21 o 
  -9  11   3       13.20       29.13     16.00 o 
  -8  11   3      160.87      131.07     18.48 o 
  -7  11   3        1.86        6.66      8.66 o 
  -6  11   3      286.73      320.16     14.09 o 
  -5  11   3       97.38       90.64     10.05 o 
  -4  11   3        5.35       -2.46      7.25 o 
  -3  11   3      813.26      827.71     19.52 o 
  -2  11   3      649.03      639.61     24.33 o 
  -1  11   3       94.18       89.87      9.53 o 
   0  11   3        9.44       -6.75      6.75 o 
   1  11   3       96.78       97.98     11.33 o 
   2  11   3      637.03      644.53     35.01 o 
   3  11   3      812.48      838.52     22.35 o 
   4  11   3        5.97        3.04      8.01 o 
   5  11   3       92.52       87.23     12.29 o 
   6  11   3      285.60      310.53     15.56 o 
   7  11   3        2.00       -1.64      9.48 o 
   8  11   3      161.73      160.24     15.57 o 
   9  11   3       12.71       38.03     13.42 o 
  10  11   3       52.35       29.76     14.82 o 
  11  11   3       43.34       32.56     19.69 o 
 -11  12   3        7.04      -25.85     25.85 o 
 -10  12   3       16.64      -15.40     21.48 o 
  -9  12   3       44.64       65.77     18.80 o 
  -8  12   3       37.22       37.05     16.68 o 
  -7  12   3       62.95       52.52     11.80 o 
  -6  12   3       36.78       30.91     10.54 o 
  -5  12   3      127.41      129.66     13.57 o 
  -4  12   3      422.85      432.82     16.63 o 
  -3  12   3      130.73      138.75     11.63 o 
  -2  12   3      778.39      777.90     20.31 o 
  -1  12   3      237.39      225.93     21.74 o 
   0  12   3      145.78      171.16     11.72 o 
   1  12   3      237.17      236.83     15.23 o 
   2  12   3      785.65      796.25     22.72 o 
   3  12   3      130.86      135.02     17.02 o 
   4  12   3      420.53      417.51     20.98 o 
   5  12   3      128.91      115.21     11.57 o 
   6  12   3       36.81       47.02     10.78 o 
   7  12   3       62.77       59.28     14.32 o 
   8  12   3       35.49       23.14     13.65 o 
   9  12   3       44.26       68.21     18.98 o 
  10  12   3       17.67       27.61     22.33 o 
  11  12   3        7.11      -27.97     27.97 o 
 -10  13   3        3.38       15.93     20.90 o 
  -9  13   3       13.53        7.99     18.54 o 
  -8  13   3       92.82      138.37     29.91 o 
  -7  13   3        2.54       -0.63     38.45 o 
  -6  13   3       54.07       79.21     16.22 o 
  -5  13   3       48.24       59.99     13.03 o 
  -4  13   3       61.54       53.29     11.16 o 
  -3  13   3       65.17       75.27     11.36 o 
  -2  13   3      219.26      216.92     14.05 o 
  -1  13   3       83.99       73.50     10.87 o 
   0  13   3       69.04       44.21     11.45 o 
   1  13   3       80.57       69.09     12.13 o 
   2  13   3      221.18      225.30     20.64 o 
   3  13   3       64.54       56.47     15.48 o 
   4  13   3       60.97       54.96     15.41 o 
   5  13   3       49.52       50.00     12.69 o 
   6  13   3       55.51       51.10     13.98 o 
   7  13   3        2.38        3.31     13.57 o 
   8  13   3       94.26       86.14     15.84 o 
   9  13   3       13.65       -0.46     14.84 o 
  10  13   3        2.81      -28.81     28.81 o 
  -9  14   3       25.46      106.61     36.55 o 
  -8  14   3        0.98      -27.25     27.25 o 
  -7  14   3       24.43       40.51     18.55 o 
  -6  14   3       13.52        7.89     12.11 o 
  -5  14   3       11.78        4.25     10.94 o 
  -4  14   3       12.68       -3.58     10.81 o 
  -3  14   3       51.14       43.90     11.23 o 
  -2  14   3       35.57       38.06     11.08 o 
  -1  14   3       14.93       21.80     11.49 o 
   0  14   3        4.71      -12.19     12.19 o 
   1  14   3       14.20       19.14     14.21 o 
   2  14   3       35.60       56.91     16.44 o 
   3  14   3       50.66       33.05     16.68 o 
   4  14   3       12.40        7.09     15.96 o 
   5  14   3       12.42       22.00     16.03 o 
   6  14   3       12.91       -5.05     20.90 o 
   7  14   3       24.83       25.72     15.18 o 
   8  14   3        1.03        3.57     18.80 o 
   9  14   3       24.75      -10.36     26.95 o 
  -7  15   3       43.44       43.14     17.54 o 
  -6  15   3        0.43       -0.38     13.02 o 
  -5  15   3       12.22       21.32     13.28 o 
  -4  15   3       20.02       30.10     12.09 o 
  -3  15   3        3.89       -0.15     10.98 o 
  -2  15   3       17.60       33.74     13.16 o 
  -1  15   3      153.13      160.29     16.91 o 
   0  15   3       11.23       -1.46     15.04 o 
   1  15   3      150.65      169.18     21.51 o 
   2  15   3       17.49        9.58     15.33 o 
   3  15   3        3.47       -4.64     17.00 o 
   4  15   3       21.74       15.43     16.85 o 
   5  15   3       13.18       23.89     18.04 o 
   6  15   3        0.26       18.69     18.47 o 
   7  15   3       41.93       32.72     16.98 o 
  -6  16   3        2.17       -9.02     14.36 o 
  -5  16   3       12.99        7.53     13.78 o 
  -4  16   3       10.13       10.73     14.06 o 
  -3  16   3       23.08       22.99     13.93 o 
  -2  16   3       11.25       18.71     14.41 o 
  -1  16   3       12.89       -0.61     16.31 o 
   0  16   3       53.03       86.81     19.58 o 
   1  16   3       12.70      -12.54     23.87 o 
   2  16   3       11.63       10.55     17.16 o 
   3  16   3       23.05       15.38     19.25 o 
   4  16   3       10.45       -8.13     30.33 o 
   5  16   3       13.27       -7.47     18.56 o 
   6  16   3        2.39      -10.74     19.76 o 
  -3  17   3       16.32       22.27     21.67 o 
  -2  17   3        2.33       17.11     19.21 o 
  -1  17   3       13.65        5.49     19.08 o 
   0  17   3        0.01       -3.80     19.63 o 
   1  17   3       13.60       17.41     19.93 o 
   2  17   3        2.29      -18.46     18.93 o 
   3  17   3       16.01       -6.97     18.71 o 
   0   0   4    17012.73    16851.90    263.25 o 
   1   0   4    39354.97    36941.25    983.74 o 
   2   0   4     9851.12     9601.87     91.65 o 
   3   0   4     6852.52     6746.52     57.73 o 
   4   0   4       64.07       52.89      4.47 o 
   5   0   4       69.79       73.86      8.34 o 
   6   0   4       44.01       47.92      5.55 o 
   7   0   4      156.64      195.36      9.15 o 
   8   0   4      554.97      521.78     12.21 o 
   9   0   4       19.47       15.32      6.05 o 
  10   0   4      251.66      251.41     12.96 o 
  11   0   4       90.17       96.05     18.51 o 
  12   0   4      146.56      170.49     16.08 o 
  13   0   4       17.96       14.87     13.48 o 
  14   0   4       10.65        9.11     17.48 o 
 -14   1   4        7.16       19.69     18.58 o 
 -13   1   4       32.37       33.37     14.43 o 
 -12   1   4        9.78       11.31     16.63 o 
 -11   1   4      248.39      285.15     16.65 o 
 -10   1   4       63.48       54.86      9.35 o 
  -9   1   4      125.50      121.18      8.95 o 
  -8   1   4      646.43      655.49     13.45 o 
  -7   1   4      720.48      666.91     14.14 o 
  -6   1   4     1770.34     1861.51     42.25 o 
  -5   1   4       74.05       85.56      8.90 o 
  -4   1   4     1049.97     1030.91     16.27 o 
  -3   1   4     5654.06     5653.79     57.38 o 
  -2   1   4     2403.17     2398.84     27.67 o 
  -1   1   4     1288.03     1505.51     23.24 o 
   0   1   4     1469.71     1439.93     17.77 o 
   1   1   4     1341.74     1516.58     18.67 o 
   2   1   4     2451.26     2401.73     27.13 o 
   3   1   4     5659.37     5643.22     48.97 o 
   4   1   4     1059.52     1021.50     15.91 o 
   5   1   4       60.85       59.27      5.20 o 
   6   1   4     1786.18     1881.92     23.82 o 
   7   1   4      723.65      674.68     14.21 o 
   8   1   4      639.76      666.11     13.73 o 
   9   1   4      119.62      103.93      8.07 o 
  10   1   4       61.92       58.81      7.85 o 
  11   1   4      248.48      312.61     17.63 o 
  12   1   4        9.12      -11.72     11.72 o 
  13   1   4       32.00       37.48     23.82 o 
  14   1   4        6.93        4.72     17.00 o 
 -14   2   4       18.46       11.31     14.78 o 
 -13   2   4       21.30       11.34     13.34 o 
 -12   2   4       27.85       40.16     12.18 o 
 -11   2   4       55.59       46.74     11.21 o 
 -10   2   4      101.69       94.02     10.35 o 
  -9   2   4       88.93      102.63     13.72 o 
  -8   2   4      244.17      239.94     12.49 o 
  -7   2   4     1385.89     1518.48     41.88 o 
  -6   2   4      860.58      831.12     23.83 o 
  -5   2   4      959.13      869.99     18.56 o 
  -4   2   4     4467.39     4517.03     88.00 o 
  -3   2   4     2289.66     2217.74     48.26 o 
  -2   2   4     1368.48     1304.40     13.52 o 
  -1   2   4     6401.21     6363.86     81.69 o 
   0   2   4     9466.67     9538.49     89.11 o 
   1   2   4     6438.14     6305.04     61.01 o 
   2   2   4     1333.14     1279.47     18.39 o 
   3   2   4     2232.27     2226.04     20.31 o 
   4   2   4     4494.18     4635.43     37.63 o 
   5   2   4      980.86      908.86     16.93 o 
   6   2   4      860.84      877.40     15.21 o 
   7   2   4     1365.89     1470.70     21.64 o 
   8   2   4      236.52      248.36      9.17 o 
   9   2   4       89.54       87.97      9.39 o 
  10   2   4      105.35      128.62      9.20 o 
  11   2   4       54.95       47.41      9.66 o 
  12   2   4       28.32       26.95     13.70 o 
  13   2   4       20.28        3.21     15.16 o 
  14   2   4       19.05        0.40     17.15 o 
 -14   3   4        3.15       -5.88     17.66 o 
 -13   3   4      110.00      149.47     17.26 o 
 -12   3   4       23.89       -1.47     11.83 o 
 -11   3   4       13.68       -0.22     10.61 o 
 -10   3   4      156.53      192.01     18.61 o 
  -9   3   4      955.01      980.87     27.77 o 
  -8   3   4       49.57       42.88      8.70 o 
  -7   3   4      495.56      466.78     34.60 o 
  -6   3   4      220.26      217.34      6.00 o 
  -5   3   4       26.12       16.02      4.84 o 
  -4   3   4     2523.82     2671.54     45.34 o 
  -3   3   4     2636.68     2675.22     31.55 o 
  -2   3   4     4364.52     4250.03     45.89 o 
  -1   3   4     1877.96     1849.37     17.75 o 
   0   3   4     1054.00     1138.49     14.21 o 
   1   3   4     1865.65     1813.82     22.40 o 
   2   3   4     4371.71     4310.26     64.06 o 
   3   3   4     2618.46     2706.37     41.78 o 
   4   3   4     2517.12     2654.94     24.02 o 
   5   3   4       25.49       21.57      4.39 o 
   6   3   4      214.21      211.03      8.36 o 
   7   3   4      495.09      487.22     12.18 o 
   8   3   4       49.72       49.71      8.89 o 
   9   3   4      966.66      988.30     17.64 o 
  10   3   4      153.89      167.38     13.14 o 
  11   3   4       14.10       13.10     10.37 o 
  12   3   4       22.32       21.03     11.40 o 
  13   3   4      109.27      123.90     19.37 o 
  14   3   4        2.88       10.48     27.55 o 
 -14   4   4       14.07       -2.06     29.19 o 
 -13   4   4        1.46       -7.33     16.22 o 
 -12   4   4       37.11       38.52     16.25 o 
 -11   4   4        6.09        2.80     10.56 o 
 -10   4   4      105.13      112.76     31.71 o 
  -9   4   4       45.10       68.21     10.45 o 
  -8   4   4        3.08        0.36      7.51 o 
  -7   4   4      124.14      128.92     12.91 o 
  -6   4   4      303.62      306.88      8.77 o 
  -5   4   4      210.78      216.97      7.39 o 
  -4   4   4      912.45      956.82     14.17 o 
  -3   4   4      234.69      240.97      7.01 o 
  -2   4   4     1203.66     1287.43     16.28 o 
  -1   4   4      864.16      934.16     12.23 o 
   0   4   4    13773.44    13365.12    107.74 o 
   1   4   4      846.37      897.92     15.00 o 
   2   4   4     1214.12     1261.74     23.79 o 
   3   4   4      222.20      221.67      8.62 o 
   4   4   4      898.87      910.06     17.36 o 
   5   4   4      206.42      216.68     12.51 o 
   6   4   4      322.40      329.18      9.69 o 
   7   4   4      122.33      110.09      7.83 o 
   8   4   4        3.87        0.61      5.69 o 
   9   4   4       44.70       40.19      6.77 o 
  10   4   4      106.42      115.36     10.46 o 
  11   4   4        6.67        8.31     10.48 o 
  12   4   4       37.59       46.49     14.36 o 
  13   4   4        1.21      -16.79     16.79 o 
  14   4   4       13.81       14.27     28.69 o 
 -14   5   4        4.70      -16.43     18.56 o 
 -13   5   4       71.16       74.37     19.97 o 
 -12   5   4        7.42       31.15     16.04 o 
 -11   5   4        8.68       10.48     15.92 o 
 -10   5   4      137.14      139.87     30.12 o 
  -9   5   4      227.45      230.64     14.54 o 
  -8   5   4       91.65       69.68      9.68 o 
  -7   5   4     2179.04     2195.59     27.87 o 
  -6   5   4       35.80       33.06      5.50 o 
  -5   5   4      126.84      129.62      6.85 o 
  -4   5   4      930.20      973.17     15.38 o 
  -3   5   4     1488.21     1627.61     20.36 o 
  -2   5   4     2637.15     2637.96     25.35 o 
  -1   5   4     1064.45      997.75     14.78 o 
   0   5   4      987.50      905.38     13.78 o 
   1   5   4     1063.80     1013.08     16.28 o 
   2   5   4     2623.65     2599.86     26.90 o 
   3   5   4     1442.80     1550.09     21.00 o 
   4   5   4      899.30      906.07     19.55 o 
   5   5   4      127.07      143.81     12.81 o 
   6   5   4       34.93       27.84      6.80 o 
   7   5   4     2212.96     2178.03     25.64 o 
   8   5   4       89.50       73.68      8.40 o 
   9   5   4      225.95      222.55     10.81 o 
  10   5   4      132.30      123.03     11.09 o 
  11   5   4        8.81        3.93     14.05 o 
  12   5   4        7.72       -0.91     15.70 o 
  13   5   4       71.60       44.23     29.11 o 
  14   5   4        4.74       27.52     29.95 o 
 -14   6   4       87.59      125.29     31.88 o 
 -13   6   4       10.47       -4.79     35.01 o 
 -12   6   4       17.13        9.37     16.17 o 
 -11   6   4       36.52       36.11     15.57 o 
 -10   6   4       14.40       37.16     15.22 o 
  -9   6   4      284.70      302.00     20.97 o 
  -8   6   4      357.15      338.10     20.07 o 
  -7   6   4      346.16      354.05     13.78 o 
  -6   6   4      167.81      169.05      8.72 o 
  -5   6   4        9.32       12.26      4.95 o 
  -4   6   4       96.49      107.35     10.80 o 
  -3   6   4      811.81      839.77     15.82 o 
  -2   6   4     1530.71     1593.05     18.76 o 
  -1   6   4      351.08      337.11      7.89 o 
   0   6   4      510.21      385.41      9.64 o 
   1   6   4      348.12      342.48     10.67 o 
   2   6   4     1536.20     1593.27     23.12 o 
   3   6   4      799.55      833.78     15.38 o 
   4   6   4       91.71       79.10      6.62 o 
   5   6   4       11.53       12.22      5.93 o 
   6   6   4      172.03      163.01     10.61 o 
   7   6   4      349.95      354.63     10.48 o 
   8   6   4      359.93      366.82     13.43 o 
   9   6   4      288.08      287.18     25.63 o 
  10   6   4       15.18       -1.27     10.32 o 
  11   6   4       39.98       16.74     18.75 o 
  12   6   4       16.66        4.78     17.52 o 
  13   6   4       10.65       23.09     19.01 o 
  14   6   4       88.43       85.44     31.43 o 
 -13   7   4        8.68        5.71     19.66 o 
 -12   7   4        8.65       -5.87     21.05 o 
 -11   7   4      102.92      117.85     19.94 o 
 -10   7   4       34.00       30.95     15.07 o 
  -9   7   4       76.46       88.24     22.98 o 
  -8   7   4      240.19      198.69     18.26 o 
  -7   7   4      135.30      125.68     15.66 o 
  -6   7   4       14.41       -0.58      5.71 o 
  -5   7   4     1254.18     1261.40     20.33 o 
  -4   7   4      243.38      226.88      9.34 o 
  -3   7   4      350.48      340.69     13.19 o 
  -2   7   4      196.96      189.27      9.58 o 
  -1   7   4      773.03      766.96     15.09 o 
   0   7   4       28.74       26.57      5.17 o 
   1   7   4      783.77      794.30     14.18 o 
   2   7   4      211.50      193.08      7.66 o 
   3   7   4      339.06      336.04     11.23 o 
   4   7   4      249.35      236.54     12.67 o 
   5   7   4     1249.16     1260.74     23.80 o 
   6   7   4       12.99        7.61      6.12 o 
   7   7   4      128.44      107.29      9.33 o 
   8   7   4      236.89      288.96     16.22 o 
   9   7   4       82.05      104.43     13.02 o 
  10   7   4       34.39       33.91     12.04 o 
  11   7   4      101.39      104.43     19.22 o 
  12   7   4        8.86      -11.91     31.50 o 
  13   7   4        9.08        5.52     20.90 o 
 -13   8   4        6.75       30.16     21.10 o 
 -12   8   4       52.76       67.24     20.34 o 
 -11   8   4       33.08       43.77     29.41 o 
 -10   8   4      177.50      180.11     20.33 o 
  -9   8   4       53.97       56.36     25.49 o 
  -8   8   4      225.78      238.26     19.43 o 
  -7   8   4      195.60      189.64     13.36 o 
  -6   8   4      705.54      700.30     16.41 o 
  -5   8   4      143.76      145.64      9.29 o 
  -4   8   4      804.90      801.36     16.06 o 
  -3   8   4        3.12        1.78      4.75 o 
  -2   8   4      188.16      190.46      7.79 o 
  -1   8   4      203.94      187.35      8.41 o 
   0   8   4     3049.30     2927.64     33.80 o 
   1   8   4      199.11      194.33     15.09 o 
   2   8   4      183.99      201.33      8.82 o 
   3   8   4        3.87        5.33      7.62 o 
   4   8   4      821.89      819.09     16.95 o 
   5   8   4      140.59      134.98      9.32 o 
   6   8   4      710.09      682.75     16.48 o 
   7   8   4      192.99      184.56     13.52 o 
   8   8   4      233.51      269.19     15.89 o 
   9   8   4       54.87       65.00     12.17 o 
  10   8   4      178.18      200.09     19.32 o 
  11   8   4       32.42       47.80     18.88 o 
  12   8   4       54.14      106.50     22.41 o 
  13   8   4        6.77       12.58     21.25 o 
 -12   9   4        6.67        0.08     19.18 o 
 -11   9   4       44.55       44.94     18.81 o 
 -10   9   4       29.87       34.57     16.43 o 
  -9   9   4       43.00       26.52     15.80 o 
  -8   9   4      183.18      204.80     22.30 o 
  -7   9   4      194.61      195.58     13.75 o 
  -6   9   4      348.26      328.56     12.97 o 
  -5   9   4      263.05      282.40     11.83 o 
  -4   9   4      106.18      115.51      8.92 o 
  -3   9   4      595.21      600.93     13.06 o 
  -2   9   4      298.71      313.89     13.84 o 
  -1   9   4     1452.43     1376.79     27.53 o 
   0   9   4      663.40      648.39     24.08 o 
   1   9   4     1441.52     1384.04     24.22 o 
   2   9   4      290.15      313.44     10.72 o 
   3   9   4      585.40      609.05     17.38 o 
   4   9   4      102.72      116.86     12.94 o 
   5   9   4      256.66      252.90     10.70 o 
   6   9   4      348.26      368.40     19.26 o 
   7   9   4      200.72      199.64     14.68 o 
   8   9   4      179.42      173.79     15.25 o 
   9   9   4       41.95       58.64     12.51 o 
  10   9   4       29.09       22.00     13.05 o 
  11   9   4       46.10       38.09     19.32 o 
  12   9   4        6.45        7.26     19.95 o 
 -12  10   4       16.54      -16.79     18.94 o 
 -11  10   4        5.88        1.10     25.33 o 
 -10  10   4      159.49      151.79     38.58 o 
  -9  10   4       35.85       23.91     17.19 o 
  -8  10   4       28.56       -5.76     13.44 o 
  -7  10   4      334.37      361.03     16.82 o 
  -6  10   4      316.87      290.38     13.06 o 
  -5  10   4       34.26       28.86      7.82 o 
  -4  10   4      407.08      386.22     11.83 o 
  -3  10   4       34.98       28.70      6.37 o 
  -2  10   4       76.21       94.67      7.50 o 
  -1  10   4      494.22      473.94     20.66 o 
   0  10   4       26.40       36.24     11.88 o 
   1  10   4      503.43      482.20     13.60 o 
   2  10   4       73.74       75.54      9.90 o 
   3  10   4       35.99       30.51      8.25 o 
   4  10   4      413.22      403.22     12.39 o 
   5  10   4       34.71       23.61      8.35 o 
   6  10   4      322.53      321.97     14.98 o 
   7  10   4      337.96      359.89     21.62 o 
   8  10   4       30.05       12.75     11.93 o 
   9  10   4       34.47       35.39     12.94 o 
  10  10   4      156.81      151.11     17.49 o 
  11  10   4        5.96       19.95     18.75 o 
  12  10   4       17.94        8.65     21.44 o 
 -11  11   4        6.42       -9.31     19.07 o 
 -10  11   4        7.50       20.42     18.24 o 
  -9  11   4       78.97      107.17     18.79 o 
  -8  11   4       65.02       63.91     27.27 o 
  -7  11   4       35.58       37.42     11.28 o 
  -6  11   4       41.73       30.31      9.15 o 
  -5  11   4       13.32       10.24      7.42 o 
  -4  11   4      153.90      164.52     10.25 o 
  -3  11   4      425.88      401.21     14.62 o 
  -2  11   4      675.04      683.47     17.61 o 
  -1  11   4       76.90       69.22      8.95 o 
   0  11   4      982.29      918.96     19.77 o 
   1  11   4       74.33       66.04     10.39 o 
   2  11   4      681.20      743.96     21.17 o 
   3  11   4      433.24      431.75     14.40 o 
   4  11   4      147.13      117.20     15.70 o 
   5  11   4       14.58       13.83      8.52 o 
   6  11   4       43.44       37.75     10.18 o 
   7  11   4       34.91       16.56     10.85 o 
   8  11   4       63.08       74.36     20.32 o 
   9  11   4       81.48      107.66     17.36 o 
  10  11   4        7.60        1.52     14.61 o 
  11  11   4        5.84       30.86     21.05 o 
 -10  12   4        0.29       23.91     17.70 o 
  -9  12   4       10.17       -0.33     16.34 o 
  -8  12   4       52.30       49.13     17.00 o 
  -7  12   4       30.98       24.55     12.46 o 
  -6  12   4        7.48        4.66      9.70 o 
  -5  12   4       99.14       85.36     11.49 o 
  -4  12   4       96.86      100.44     11.16 o 
  -3  12   4      150.87      156.01     12.29 o 
  -2  12   4      112.23      104.02     11.86 o 
  -1  12   4      111.24      118.08     10.95 o 
   0  12   4      414.02      375.95     18.71 o 
   1  12   4      109.61      121.30     13.30 o 
   2  12   4      110.70      105.56     12.42 o 
   3  12   4      149.80      159.77     17.89 o 
   4  12   4      101.24       92.24     16.07 o 
   5  12   4      100.18       89.21     13.18 o 
   6  12   4        6.51        1.33      9.70 o 
   7  12   4       30.00       16.84     12.07 o 
   8  12   4       50.92       30.64     13.33 o 
   9  12   4        9.93        4.53     14.34 o 
  10  12   4        0.54      -10.02     14.88 o 
 -10  13   4       19.10       -9.60     25.92 o 
  -9  13   4       15.13      -11.45     18.37 o 
  -8  13   4       18.86       11.14     25.09 o 
  -7  13   4       72.01       80.51     18.75 o 
  -6  13   4       39.55       50.70     11.88 o 
  -5  13   4       38.37       28.02     12.76 o 
  -4  13   4      204.77      236.52     14.99 o 
  -3  13   4       77.78       63.96     10.78 o 
  -2  13   4       57.02       55.71     10.00 o 
  -1  13   4       69.22       60.61     12.07 o 
   0  13   4        0.46      -10.54     10.54 o 
   1  13   4       68.05       60.97     12.63 o 
   2  13   4       57.61       51.79     23.53 o 
   3  13   4       77.44       65.51     15.41 o 
   4  13   4      208.75      241.93     34.60 o 
   5  13   4       39.93       38.35     16.32 o 
   6  13   4       38.44       26.92     16.07 o 
   7  13   4       73.82       94.30     16.01 o 
   8  13   4       18.17       18.00     14.52 o 
   9  13   4       15.54        7.50     17.48 o 
  10  13   4       18.40       31.88     34.01 o 
  -8  14   4       10.31       11.13     23.13 o 
  -7  14   4        0.93        7.52     15.08 o 
  -6  14   4        8.54        1.74     11.72 o 
  -5  14   4       68.76       50.73     12.67 o 
  -4  14   4        1.49       -6.08     10.45 o 
  -3  14   4       56.22       36.71     11.22 o 
  -2  14   4      194.63      187.21     17.35 o 
  -1  14   4      212.45      198.34     17.16 o 
   0  14   4        4.29       13.40     11.33 o 
   1  14   4      213.20      211.10     37.23 o 
   2  14   4      198.64      224.62     53.40 o 
   3  14   4       54.73       57.91     17.42 o 
   4  14   4        1.49      -14.86     14.86 o 
   5  14   4       68.40       87.50     18.44 o 
   6  14   4        8.91       17.79     26.28 o 
   7  14   4        0.98      -24.90     24.90 o 
   8  14   4       10.14        9.85     17.88 o 
  -7  15   4        1.55       -9.52     14.99 o 
  -6  15   4        3.33        8.85     13.98 o 
  -5  15   4       28.37       24.19     14.62 o 
  -4  15   4       47.25       57.70     20.12 o 
  -3  15   4       19.96       14.48     13.16 o 
  -2  15   4       36.08       47.24     14.36 o 
  -1  15   4       24.14       31.88     14.30 o 
   0  15   4       11.62       34.92     16.21 o 
   1  15   4       24.15       17.91     17.32 o 
   2  15   4       36.36       69.95     17.88 o 
   3  15   4       20.22        9.57     16.35 o 
   4  15   4       47.10       61.21     19.04 o 
   5  15   4       28.67       50.61     19.16 o 
   6  15   4        3.23       -5.27     18.82 o 
   7  15   4        1.37        9.34     19.89 o 
  -5  16   4       19.93       31.08     23.40 o 
  -4  16   4       20.66       12.28     15.66 o 
  -3  16   4        4.51       14.94     15.56 o 
  -2  16   4        0.15      -10.14     14.18 o 
  -1  16   4       24.39       45.89     18.70 o 
   0  16   4        2.29       -6.88     16.33 o 
   1  16   4       25.33       45.28     18.90 o 
   2  16   4        0.17       10.30     17.94 o 
   3  16   4        3.89        8.04     18.99 o 
   4  16   4       21.19       19.05     18.60 o 
   5  16   4       20.28        9.98     24.48 o 
  -3  17   4       25.28       19.93     17.19 o 
  -2  17   4        1.85      -15.73     18.49 o 
  -1  17   4        6.30        3.53     19.36 o 
   0  17   4        0.53       26.81     19.58 o 
   1  17   4        6.03       13.63     20.18 o 
   2  17   4        2.06       -4.84     18.78 o 
   3  17   4       26.23       10.12     21.92 o 
   1   0   5     2123.86     2110.40     24.68 o 
   2   0   5      890.68      852.37     16.72 o 
   3   0   5       60.97       58.99      7.40 o 
   4   0   5      994.87     1238.77     23.35 o 
   5   0   5        0.96        0.24      3.68 o 
   6   0   5     3612.91     3573.27     38.02 o 
   7   0   5      460.36      443.41     15.22 o 
   8   0   5      571.24      546.24     13.90 o 
   9   0   5      219.11      227.48     11.07 o 
  10   0   5      586.99      580.28     16.81 o 
  11   0   5      142.59      118.47     13.54 o 
  12   0   5       29.79       33.99     12.23 o 
  13   0   5       15.43       20.01     13.54 o 
  14   0   5        0.53       -8.56     17.64 o 
 -14   1   5       52.54       36.54     15.64 o 
 -13   1   5       19.75       33.68     13.99 o 
 -12   1   5        0.95       11.66     11.93 o 
 -11   1   5       28.13       46.12     11.68 o 
 -10   1   5       60.07       59.98      9.98 o 
  -9   1   5      258.39      267.05     12.74 o 
  -8   1   5      338.23      340.30     11.72 o 
  -7   1   5      214.87      235.04      9.47 o 
  -6   1   5     3313.86     3266.45     83.70 o 
  -5   1   5     1229.93     1281.99     26.72 o 
  -4   1   5     2622.57     2739.64     33.99 o 
  -3   1   5     3907.34     4082.43     59.63 o 
  -2   1   5     6664.00     6898.25     95.23 o 
  -1   1   5       28.04       20.64      3.53 o 
   0   1   5    27699.16    27146.66    241.86 o 
   1   1   5       29.07       31.44      3.62 o 
   2   1   5     6707.50     6977.29     83.25 o 
   3   1   5     3886.84     4044.56     42.85 o 
   4   1   5     2623.64     2747.55     28.57 o 
   5   1   5     1208.92     1292.68     22.67 o 
   6   1   5     3331.28     3287.34     36.35 o 
   7   1   5      219.30      221.73      9.40 o 
   8   1   5      341.97      355.55     12.44 o 
   9   1   5      254.14      261.97     12.26 o 
  10   1   5       60.92       67.42      8.65 o 
  11   1   5       28.38       19.88     11.76 o 
  12   1   5        0.68       -1.47     21.53 o 
  13   1   5       20.18       15.74     14.70 o 
  14   1   5       53.62       39.97     18.31 o 
 -14   2   5       12.74        8.80     15.39 o 
 -13   2   5        8.63        1.20     13.86 o 
 -12   2   5      220.32      281.35     18.97 o 
 -11   2   5       49.08       50.44     14.04 o 
 -10   2   5      261.50      274.29     14.01 o 
  -9   2   5      573.39      573.81     16.19 o 
  -8   2   5      538.64      521.63     21.13 o 
  -7   2   5      217.07      206.04     12.20 o 
  -6   2   5        2.10       -1.47      4.74 o 
  -5   2   5      494.22      445.29     15.72 o 
  -4   2   5      723.54      702.76     14.99 o 
  -3   2   5      974.42      927.56     14.62 o 
  -2   2   5     3387.22     3550.95     33.38 o 
  -1   2   5     8904.04     9117.67     87.14 o 
   0   2   5      807.34      871.70     13.91 o 
   1   2   5     8908.48     9292.59    132.36 o 
   2   2   5     3334.22     3480.65     47.04 o 
   3   2   5     1022.70      974.36     15.07 o 
   4   2   5      732.03      740.98     16.91 o 
   5   2   5      487.04      446.07      8.85 o 
   6   2   5        4.66        2.22      4.76 o 
   7   2   5      211.88      205.12      9.18 o 
   8   2   5      544.83      550.97     16.86 o 
   9   2   5      580.30      593.51     23.29 o 
  10   2   5      267.21      289.14     12.50 o 
  11   2   5       47.49       20.91     11.56 o 
  12   2   5      220.42      304.21     23.86 o 
  13   2   5        8.45        5.92     19.26 o 
  14   2   5       11.62        6.66     20.74 o 
 -14   3   5       16.73        9.28     19.63 o 
 -13   3   5       32.32       36.02     14.66 o 
 -12   3   5       24.10       10.25     12.31 o 
 -11   3   5       18.23       10.64     10.50 o 
 -10   3   5      264.71      264.20     20.91 o 
  -9   3   5      398.66      376.87     15.94 o 
  -8   3   5      696.60      685.30     24.08 o 
  -7   3   5     1041.55     1033.97     28.06 o 
  -6   3   5      679.50      612.55     13.66 o 
  -5   3   5     1044.30     1022.24     14.27 o 
  -4   3   5     1362.91     1346.63     16.90 o 
  -3   3   5     4384.74     4287.94     35.86 o 
  -2   3   5     4318.65     4401.93     40.16 o 
  -1   3   5     1745.68     1846.32     20.70 o 
   0   3   5     3458.56     3696.22     40.16 o 
   1   3   5     1701.80     1804.76     22.98 o 
   2   3   5     4312.00     4441.51     55.43 o 
   3   3   5     4403.57     4400.58     46.06 o 
   4   3   5     1355.82     1357.06     26.21 o 
   5   3   5     1069.13     1087.19     13.69 o 
   6   3   5      676.56      656.02     11.08 o 
   7   3   5     1019.44     1086.65     18.59 o 
   8   3   5      695.58      712.63     15.88 o 
   9   3   5      410.86      394.40     12.09 o 
  10   3   5      267.65      274.52     15.02 o 
  11   3   5       19.63       17.33      9.43 o 
  12   3   5       23.36       49.54     16.81 o 
  13   3   5       32.25       12.82     15.90 o 
  14   3   5       16.89       31.27     28.50 o 
 -14   4   5       42.75       11.81     18.95 o 
 -13   4   5       36.12       62.63     18.89 o 
 -12   4   5       25.60        1.36     15.34 o 
 -11   4   5       66.09       59.29     12.94 o 
 -10   4   5      158.13      172.75     14.48 o 
  -9   4   5       82.88       89.08     12.45 o 
  -8   4   5      375.30      349.23     19.13 o 
  -7   4   5       14.57       12.08     14.48 o 
  -6   4   5      169.98      166.22      7.57 o 
  -5   4   5      313.21      329.61      8.72 o 
  -4   4   5     2423.00     2550.94     27.69 o 
  -3   4   5       41.06       38.92      3.88 o 
  -2   4   5       92.82      102.61      6.12 o 
  -1   4   5      133.83      141.08      7.11 o 
   0   4   5     2095.14     2137.07     23.75 o 
   1   4   5      139.22      141.64      5.64 o 
   2   4   5       85.94       77.02      9.34 o 
   3   4   5       44.04       41.43      6.65 o 
   4   4   5     2410.70     2554.56     51.41 o 
   5   4   5      299.00      331.76     11.87 o 
   6   4   5      168.37      172.85      8.45 o 
   7   4   5       15.03        7.71      5.51 o 
   8   4   5      386.25      379.39     12.44 o 
   9   4   5       83.20       81.68      8.12 o 
  10   4   5      161.49      157.92     13.07 o 
  11   4   5       66.18       70.53     13.07 o 
  12   4   5       27.09       11.82     12.74 o 
  13   4   5       36.61       41.18     27.86 o 
  14   4   5       42.58       35.79     30.89 o 
 -14   5   5       19.92        0.09     19.75 o 
 -13   5   5        1.70      -11.18     17.95 o 
 -12   5   5       24.58       25.38     26.07 o 
 -11   5   5       90.92      106.47     17.58 o 
 -10   5   5      136.08      140.63     18.03 o 
  -9   5   5       29.10       25.27      9.86 o 
  -8   5   5      423.88      407.43     15.71 o 
  -7   5   5      341.28      335.32     17.53 o 
  -6   5   5      887.19      891.51     15.62 o 
  -5   5   5      585.20      576.64     17.04 o 
  -4   5   5     1860.60     1726.85     34.58 o 
  -3   5   5      533.93      557.23     11.81 o 
  -2   5   5      647.62      571.97      9.99 o 
  -1   5   5     1948.98     1868.31     31.77 o 
   0   5   5       36.74       38.15      4.38 o 
   1   5   5     1963.04     1908.98     22.37 o 
   2   5   5      635.77      564.90     11.79 o 
   3   5   5      545.06      566.98     28.16 o 
   4   5   5     1807.02     1604.67     50.01 o 
   5   5   5      572.17      564.75     15.33 o 
   6   5   5      894.67      910.01     28.03 o 
   7   5   5      358.28      356.02     11.52 o 
   8   5   5      429.16      405.46     20.24 o 
   9   5   5       29.90       28.33      7.42 o 
  10   5   5      135.11      142.58     16.28 o 
  11   5   5       90.93       85.18     26.99 o 
  12   5   5       25.95       36.26     18.68 o 
  13   5   5        1.52      -14.86     19.11 o 
  14   5   5       20.09       -2.85     28.12 o 
 -13   6   5        3.67        7.96     19.23 o 
 -12   6   5       66.60       67.04     18.82 o 
 -11   6   5        1.69       12.18     15.23 o 
 -10   6   5      205.60      231.10     20.92 o 
  -9   6   5      873.17      818.28     47.78 o 
  -8   6   5       28.69        6.39     11.43 o 
  -7   6   5      289.25      279.37     16.68 o 
  -6   6   5      787.11      824.70     15.92 o 
  -5   6   5      614.75      571.39     12.86 o 
  -4   6   5       34.52       40.83      4.86 o 
  -3   6   5     4047.10     4129.38     51.67 o 
  -2   6   5      177.14      182.70      6.91 o 
  -1   6   5      464.66      452.29      9.23 o 
   0   6   5     2899.71     2737.99     30.45 o 
   1   6   5      465.93      449.68     10.51 o 
   2   6   5      179.84      200.38     14.29 o 
   3   6   5     4038.77     3989.21     49.05 o 
   4   6   5       35.27       40.32      9.01 o 
   5   6   5      612.38      570.52     30.90 o 
   6   6   5      810.96      867.80     24.88 o 
   7   6   5      293.61      253.58     22.27 o 
   8   6   5       29.54       26.41      7.12 o 
   9   6   5      866.13      807.25     23.50 o 
  10   6   5      204.51      215.42     16.65 o 
  11   6   5        1.68        8.37     19.76 o 
  12   6   5       65.98       65.80     19.28 o 
  13   6   5        3.87      -17.87     17.87 o 
 -13   7   5      112.76      105.02     21.88 o 
 -12   7   5        7.70      -11.03     15.65 o 
 -11   7   5        1.34       -6.62     21.01 o 
 -10   7   5       37.96       33.25     15.77 o 
  -9   7   5       72.83       48.32     14.91 o 
  -8   7   5      117.80       80.80     14.53 o 
  -7   7   5       13.82       23.93     12.49 o 
  -6   7   5      243.34      265.39     10.63 o 
  -5   7   5       50.85       39.99      6.23 o 
  -4   7   5       86.92       79.92      8.17 o 
  -3   7   5     1717.44     1726.18     21.38 o 
  -2   7   5       72.90       79.94      5.77 o 
  -1   7   5     1009.52     1050.47     15.14 o 
   0   7   5     5520.37     5495.56     53.08 o 
   1   7   5     1028.12     1035.78     16.91 o 
   2   7   5       73.83       76.51      6.14 o 
   3   7   5     1704.47     1758.94     28.64 o 
   4   7   5       88.98       79.32      8.77 o 
   5   7   5       50.88       44.97     10.67 o 
   6   7   5      238.51      245.01     12.76 o 
   7   7   5       10.47        6.17      7.97 o 
   8   7   5      118.90      100.50     12.77 o 
   9   7   5       75.36       59.26     16.73 o 
  10   7   5       37.50       53.31     12.66 o 
  11   7   5        1.85      -10.82     20.25 o 
  12   7   5        7.70       -0.79     17.83 o 
  13   7   5      114.38      160.49     26.67 o 
 -13   8   5        5.51        9.96     50.19 o 
 -12   8   5        3.65       -9.69     17.26 o 
 -11   8   5        8.19       -9.34     16.07 o 
 -10   8   5       49.34       50.12     16.71 o 
  -9   8   5       23.77      -10.62     13.52 o 
  -8   8   5      194.86      212.28     19.10 o 
  -7   8   5       79.16       98.48     11.77 o 
  -6   8   5      223.10      227.63     14.77 o 
  -5   8   5       34.91       38.46      6.76 o 
  -4   8   5      216.29      234.22      9.04 o 
  -3   8   5      705.35      718.29     13.70 o 
  -2   8   5        1.20        0.95      4.33 o 
  -1   8   5     2755.20     2693.76     35.57 o 
   0   8   5      151.87      160.50      8.79 o 
   1   8   5     2779.59     2770.50     32.44 o 
   2   8   5        1.07       -0.31      4.96 o 
   3   8   5      692.12      706.98     18.14 o 
   4   8   5      206.38      244.80     12.69 o 
   5   8   5       37.31       52.58      8.39 o 
   6   8   5      222.87      219.01     12.95 o 
   7   8   5       74.26       75.42     11.50 o 
   8   8   5      194.13      188.53     15.16 o 
   9   8   5       23.16       17.75     10.91 o 
  10   8   5       50.54       39.70     12.61 o 
  11   8   5        8.75       24.66     17.98 o 
  12   8   5        3.72        4.06     26.64 o 
  13   8   5        5.65        1.89     31.07 o 
 -12   9   5       12.10        6.97     22.60 o 
 -11   9   5       21.27       20.87     17.25 o 
 -10   9   5        3.54      -14.09     15.07 o 
  -9   9   5       51.27       35.82     14.44 o 
  -8   9   5       77.85       68.43     20.80 o 
  -7   9   5       12.43        8.81      9.29 o 
  -6   9   5      363.02      369.18     13.87 o 
  -5   9   5      254.01      240.34     10.73 o 
  -4   9   5      269.67      258.51      9.98 o 
  -3   9   5      231.38      237.68      9.45 o 
  -2   9   5        8.52        2.77      5.10 o 
  -1   9   5      201.79      198.75      8.69 o 
   0   9   5       77.08       86.80      8.17 o 
   1   9   5      205.30      204.71      9.93 o 
   2   9   5        9.04       -5.81      7.20 o 
   3   9   5      235.57      235.88     13.18 o 
   4   9   5      265.58      238.87     13.49 o 
   5   9   5      262.63      243.98     15.40 o 
   6   9   5      375.93      357.97     16.31 o 
   7   9   5       12.07       -1.38      9.42 o 
   8   9   5       80.03       92.11     13.24 o 
   9   9   5       53.73       49.02     12.98 o 
  10   9   5        4.04       -9.62     12.78 o 
  11   9   5       22.10       28.09     18.64 o 
  12   9   5       11.59       -8.67     20.14 o 
 -12  10   5       30.68       45.51     28.28 o 
 -11  10   5        8.45      -12.83     17.88 o 
 -10  10   5       27.58        1.89     16.45 o 
  -9  10   5      101.14       99.72     30.99 o 
  -8  10   5      113.32      121.18     17.44 o 
  -7  10   5      166.79      139.36     13.96 o 
  -6  10   5       13.18       21.14     12.37 o 
  -5  10   5       46.11       37.62      7.71 o 
  -4  10   5      193.42      212.26     10.16 o 
  -3  10   5       83.22       72.68      7.66 o 
  -2  10   5      415.31      378.57     13.22 o 
  -1  10   5     1625.02     1578.88     27.88 o 
   0  10   5      200.76      197.15     11.18 o 
   1  10   5     1631.56     1604.30     24.90 o 
   2  10   5      403.80      400.16     16.23 o 
   3  10   5       80.98       88.95     15.18 o 
   4  10   5      190.72      189.80     13.74 o 
   5  10   5       40.88       38.52     10.05 o 
   6  10   5       14.37       10.39     10.06 o 
   7  10   5      157.35      179.21     15.21 o 
   8  10   5      115.68      130.31     15.31 o 
   9  10   5       99.67       69.05     14.84 o 
  10  10   5       28.11       35.38     14.10 o 
  11  10   5        8.28       14.64     19.59 o 
  12  10   5       30.75        1.57     22.40 o 
 -11  11   5       15.22        8.32     19.55 o 
 -10  11   5       46.67       52.09     20.10 o 
  -9  11   5       59.11       67.66     19.68 o 
  -8  11   5        7.12       -3.87     14.65 o 
  -7  11   5      111.59      112.50     15.50 o 
  -6  11   5      201.09      197.04     11.90 o 
  -5  11   5      151.60      151.28     11.94 o 
  -4  11   5       43.20       29.29     13.78 o 
  -3  11   5      509.94      490.53     16.24 o 
  -2  11   5       46.51       45.23      8.55 o 
  -1  11   5       41.26       52.70      8.82 o 
   0  11   5     2377.87     2320.81     32.99 o 
   1  11   5       41.87       71.90     11.12 o 
   2  11   5       44.41       53.15     10.68 o 
   3  11   5      518.18      531.77     19.13 o 
   4  11   5       41.79       48.68     11.11 o 
   5  11   5      151.70      182.58     14.54 o 
   6  11   5      201.58      215.91     15.93 o 
   7  11   5      109.71      131.88     15.51 o 
   8  11   5        6.19        0.55     15.19 o 
   9  11   5       57.41       79.37     15.91 o 
  10  11   5       46.63       44.73     15.55 o 
  11  11   5       16.25       18.90     21.23 o 
 -10  12   5        3.58        4.47     18.18 o 
  -9  12   5        0.12      -15.58     15.58 o 
  -8  12   5       20.77        9.63     16.07 o 
  -7  12   5       28.90       27.84     10.88 o 
  -6  12   5        4.43       11.36      8.31 o 
  -5  12   5      119.12      117.55     21.01 o 
  -4  12   5      435.85      452.97     16.99 o 
  -3  12   5      137.42      141.30     12.33 o 
  -2  12   5      195.13      207.78     18.87 o 
  -1  12   5      371.06      360.03     14.78 o 
   0  12   5        0.41       10.91     10.17 o 
   1  12   5      375.04      391.04     18.12 o 
   2  12   5      192.27      192.03     14.78 o 
   3  12   5      142.90      154.93     14.58 o 
   4  12   5      441.07      494.32     39.11 o 
   5  12   5      120.95      108.12     14.19 o 
   6  12   5        4.43      -11.36     11.36 o 
   7  12   5       28.84       35.77     24.62 o 
   8  12   5       21.93        2.59     13.05 o 
   9  12   5        0.13       -6.82     17.84 o 
  10  12   5        3.80       -2.48     15.41 o 
  -9  13   5       20.87        6.40     15.40 o 
  -8  13   5       32.20       29.33     18.26 o 
  -7  13   5       61.53       45.86     15.19 o 
  -6  13   5       55.70       59.25     12.12 o 
  -5  13   5      130.87      135.04     13.63 o 
  -4  13   5       96.00      100.52     12.22 o 
  -3  13   5       36.11       15.51      9.63 o 
  -2  13   5       58.19       63.15     15.76 o 
  -1  13   5       70.89       69.06     12.22 o 
   0  13   5        1.33      -10.36     10.36 o 
   1  13   5       73.04       76.60     13.18 o 
   2  13   5       57.17       55.89     12.98 o 
   3  13   5       39.12       18.68     14.73 o 
   4  13   5       94.81       78.71     17.86 o 
   5  13   5      130.41      141.86     43.70 o 
   6  13   5       53.98       74.77     18.90 o 
   7  13   5       60.17       87.12     19.34 o 
   8  13   5       32.69       33.32     41.45 o 
   9  13   5       20.62       25.92     16.34 o 
  -8  14   5       16.22       14.02     19.71 o 
  -7  14   5        0.58       -4.51     14.71 o 
  -6  14   5       35.09       36.80     15.39 o 
  -5  14   5        2.34       13.88     11.68 o 
  -4  14   5       54.71       73.89     12.61 o 
  -3  14   5       94.31      104.07     16.52 o 
  -2  14   5       22.40       23.53     12.42 o 
  -1  14   5       23.70       30.83     13.13 o 
   0  14   5       53.00       59.45     13.91 o 
   1  14   5       24.38       31.50     12.79 o 
   2  14   5       22.52        6.74     23.40 o 
   3  14   5       95.38      121.16     23.53 o 
   4  14   5       54.62       60.52     18.22 o 
   5  14   5        2.13        9.52     15.95 o 
   6  14   5       34.72       69.03     25.13 o 
   7  14   5        0.48      -12.83     25.85 o 
   8  14   5       16.17       -2.54     26.26 o 
  -7  15   5       33.71       26.36     17.33 o 
  -6  15   5       22.45       19.67     14.14 o 
  -5  15   5       10.76        6.19     13.52 o 
  -4  15   5       39.25       22.39     12.96 o 
  -3  15   5        2.53       -1.79     13.31 o 
  -2  15   5        0.74       -3.25     12.96 o 
  -1  15   5       12.67       21.41     13.76 o 
   0  15   5      149.59      162.02     18.46 o 
   1  15   5       13.88       10.38     15.82 o 
   2  15   5        0.63        5.84     18.69 o 
   3  15   5        2.68      -15.56     15.56 o 
   4  15   5       40.14       25.50     17.52 o 
   5  15   5       11.00        5.03     17.61 o 
   6  15   5       22.60      -11.23     23.61 o 
   7  15   5       34.04       55.34     31.20 o 
  -5  16   5        0.54        2.00     14.23 o 
  -4  16   5       16.50       16.68     16.16 o 
  -3  16   5       14.24       13.18     16.18 o 
  -2  16   5        5.86      -11.48     14.73 o 
  -1  16   5       39.30       41.19     15.46 o 
   0  16   5       14.56       10.97     17.80 o 
   1  16   5       38.22       54.46     24.25 o 
   2  16   5        5.68      -16.37     16.37 o 
   3  16   5       14.76        1.17     30.00 o 
   4  16   5       16.59      -18.11     18.11 o 
   5  16   5        0.52      -16.98     18.89 o 
  -2  17   5       19.70       21.87     20.40 o 
  -1  17   5        2.55      -19.00     19.00 o 
   0  17   5        1.10       16.53     20.53 o 
   1  17   5        2.87        9.43     20.01 o 
   2  17   5       18.14        2.72     20.82 o 
   0   0   6     1585.28     1477.19     26.61 o 
   1   0   6     4919.26     5000.87     44.87 o 
   2   0   6    13876.59    13812.85    111.21 o 
   3   0   6     5739.27     5957.04     62.41 o 
   4   0   6      584.60      588.63     11.68 o 
   5   0   6      195.11      237.29      8.45 o 
   6   0   6      348.61      319.98     10.28 o 
   7   0   6     1431.29     1424.31     21.96 o 
   8   0   6      241.82      238.73     11.24 o 
   9   0   6      257.99      250.98     15.10 o 
  10   0   6        9.18        3.18      8.14 o 
  11   0   6        0.09       -1.84      8.88 o 
  12   0   6       21.52       21.17     12.48 o 
  13   0   6       40.00       46.77     14.18 o 
  14   0   6       17.81       35.39     18.13 o 
 -14   1   6       24.68       47.22     15.76 o 
 -13   1   6       36.27       14.04     13.38 o 
 -12   1   6      108.50       94.09     15.00 o 
 -11   1   6        7.82        8.36      9.34 o 
 -10   1   6      442.30      462.83     15.89 o 
  -9   1   6       13.59       17.24      8.63 o 
  -8   1   6     2025.69     2014.03     28.11 o 
  -7   1   6       32.09       23.58      5.58 o 
  -6   1   6      907.49      927.30     24.23 o 
  -5   1   6       31.74       20.33      6.60 o 
  -4   1   6      198.27      208.87      8.82 o 
  -3   1   6      106.71      105.89     10.09 o 
  -2   1   6     1671.41     1734.31     22.78 o 
  -1   1   6      444.42      436.06      9.97 o 
   0   1   6      104.88      117.17      6.07 o 
   1   1   6      445.80      447.46     10.79 o 
   2   1   6     1747.59     1897.59     29.41 o 
   3   1   6       97.92       95.42      8.84 o 
   4   1   6      204.17      247.39      7.68 o 
   5   1   6       31.43       29.49      5.06 o 
   6   1   6      926.47      967.73     14.72 o 
   7   1   6       32.59       39.90      6.40 o 
   8   1   6     2030.93     1980.38     79.37 o 
   9   1   6       13.34        2.00      8.07 o 
  10   1   6      435.43      470.35     21.22 o 
  11   1   6        8.56        4.91      8.99 o 
  12   1   6      112.78      136.62     22.30 o 
  13   1   6       36.46       24.44     13.95 o 
  14   1   6       24.03       43.47     24.59 o 
 -14   2   6       14.16       25.48     15.76 o 
 -13   2   6       50.68       58.30     15.30 o 
 -12   2   6       30.34       28.17     15.23 o 
 -11   2   6       65.13       80.59     17.50 o 
 -10   2   6       15.42       20.92      8.81 o 
  -9   2   6        6.24        8.71      8.83 o 
  -8   2   6      299.44      298.75     17.25 o 
  -7   2   6     1400.39     1370.70     32.18 o 
  -6   2   6      593.14      625.60     20.52 o 
  -5   2   6     2050.76     2132.31     32.57 o 
  -4   2   6     1186.08     1229.48     17.97 o 
  -3   2   6     1960.53     2032.57     22.72 o 
  -2   2   6     1857.92     1903.37     39.96 o 
  -1   2   6     3528.95     3651.96     59.80 o 
   0   2   6     4593.83     4506.77     47.66 o 
   1   2   6     3561.17     3578.20     39.54 o 
   2   2   6     1827.56     1939.26     24.93 o 
   3   2   6     1965.92     2097.01     26.73 o 
   4   2   6     1147.80     1225.32     19.21 o 
   5   2   6     2045.94     2171.07     41.26 o 
   6   2   6      584.83      622.08     11.53 o 
   7   2   6     1412.74     1412.52     18.82 o 
   8   2   6      302.98      294.10     11.90 o 
   9   2   6        5.88        1.24      7.27 o 
  10   2   6       15.59       13.74      7.25 o 
  11   2   6       65.36       73.71     13.38 o 
  12   2   6       28.86       49.11     13.56 o 
  13   2   6       52.16       90.64     34.79 o 
  14   2   6       14.15       13.65     18.99 o 
 -14   3   6        4.77      -19.11     19.11 o 
 -13   3   6       27.45       13.09     14.39 o 
 -12   3   6       77.14      106.61     15.71 o 
 -11   3   6       17.02        9.93      9.66 o 
 -10   3   6      579.33      556.65     26.96 o 
  -9   3   6       83.67       75.87     15.79 o 
  -8   3   6      247.53      233.55     17.48 o 
  -7   3   6      513.52      468.52     19.55 o 
  -6   3   6     2715.48     2707.46     35.04 o 
  -5   3   6      333.52      305.62      7.49 o 
  -4   3   6     1052.35     1024.22     13.43 o 
  -3   3   6     3242.51     3283.25     38.04 o 
  -2   3   6     3748.01     3747.07     92.42 o 
  -1   3   6      197.78      192.77      7.60 o 
   0   3   6        0.79       -3.27      3.27 o 
   1   3   6      202.53      208.27     12.91 o 
   2   3   6     3812.59     3950.12     58.24 o 
   3   3   6     3185.43     3290.15     76.77 o 
   4   3   6     1062.04     1042.21     16.59 o 
   5   3   6      330.46      312.24      9.35 o 
   6   3   6     2704.04     2647.12     26.78 o 
   7   3   6      518.07      504.22     13.32 o 
   8   3   6      246.62      269.57     12.40 o 
   9   3   6       80.17       67.80      8.56 o 
  10   3   6      581.23      569.30     16.95 o 
  11   3   6       16.19        7.43      8.54 o 
  12   3   6       81.32      105.47     18.98 o 
  13   3   6       27.59       32.63     17.43 o 
  14   3   6        4.68       66.76     32.26 o 
 -14   4   6       22.42        8.05     20.63 o 
 -13   4   6        6.00        3.89     18.31 o 
 -12   4   6       28.76       20.17     15.78 o 
 -11   4   6       56.95       55.20     11.31 o 
 -10   4   6       91.65       80.95     11.85 o 
  -9   4   6      154.67      177.72     13.98 o 
  -8   4   6      423.39      427.88     20.53 o 
  -7   4   6      765.69      725.21     34.67 o 
  -6   4   6      123.78      113.75      9.30 o 
  -5   4   6      562.42      513.14     10.18 o 
  -4   4   6      918.30      952.37     14.98 o 
  -3   4   6     1918.63     1871.64     28.39 o 
  -2   4   6      714.70      758.04     17.58 o 
  -1   4   6      789.97      779.52     13.13 o 
   0   4   6      215.12      174.36      9.46 o 
   1   4   6      813.68      795.87     14.54 o 
   2   4   6      701.12      803.08     14.42 o 
   3   4   6     1941.13     1905.71     33.96 o 
   4   4   6      913.83      955.77     23.36 o 
   5   4   6      557.05      515.78     17.88 o 
   6   4   6      136.28      119.46     10.21 o 
   7   4   6      764.21      792.06     16.45 o 
   8   4   6      424.27      421.54     13.22 o 
   9   4   6      151.53      154.80     10.80 o 
  10   4   6       91.88       93.89      9.77 o 
  11   4   6       56.50       44.15     10.13 o 
  12   4   6       27.95       29.63     13.59 o 
  13   4   6        7.05        1.71     25.58 o 
  14   4   6       22.85       10.17     28.62 o 
 -14   5   6        3.00       -1.86     25.62 o 
 -13   5   6       22.43      -10.66     17.58 o 
 -12   5   6       14.49       14.20     17.42 o 
 -11   5   6       88.74       95.61     17.69 o 
 -10   5   6      689.53      637.49     27.83 o 
  -9   5   6      283.47      261.96     15.88 o 
  -8   5   6      246.55      274.04     21.27 o 
  -7   5   6      173.62      169.76     15.83 o 
  -6   5   6      156.50      149.80      9.67 o 
  -5   5   6      112.38      119.10      6.83 o 
  -4   5   6      689.39      654.54     11.85 o 
  -3   5   6     1030.98     1122.22     16.91 o 
  -2   5   6     1081.74     1102.56     17.83 o 
  -1   5   6     2267.30     2217.94     26.21 o 
   0   5   6     3786.12     3990.35     44.19 o 
   1   5   6     2239.70     2227.87     28.09 o 
   2   5   6     1061.79     1111.90     17.67 o 
   3   5   6     1029.98     1140.73     20.99 o 
   4   5   6      657.18      647.71     22.89 o 
   5   5   6      104.78       85.21     10.03 o 
   6   5   6      142.76      143.82     18.05 o 
   7   5   6      179.83      215.08     13.88 o 
   8   5   6      243.95      255.57     12.67 o 
   9   5   6      285.27      274.01     11.93 o 
  10   5   6      688.90      700.53     19.05 o 
  11   5   6       88.87       77.42     14.59 o 
  12   5   6       14.86       26.49     18.63 o 
  13   5   6       22.73       25.96     25.92 o 
  14   5   6        2.89       42.66     28.31 o 
 -13   6   6       16.25        0.69     17.67 o 
 -12   6   6       72.50       57.38     18.92 o 
 -11   6   6      162.43      186.97     21.72 o 
 -10   6   6       14.18       -4.86     13.25 o 
  -9   6   6      202.01      160.15     17.90 o 
  -8   6   6      136.34      152.70     17.12 o 
  -7   6   6       15.47       12.22     10.16 o 
  -6   6   6      264.48      273.31     23.24 o 
  -5   6   6      999.49     1029.40     16.09 o 
  -4   6   6      233.27      227.01      9.23 o 
  -3   6   6      273.32      289.55     10.59 o 
  -2   6   6      433.86      426.55      9.83 o 
  -1   6   6     1576.72     1607.69     22.05 o 
   0   6   6      679.65      702.95     13.64 o 
   1   6   6     1570.40     1626.13     28.29 o 
   2   6   6      445.25      430.46     10.33 o 
   3   6   6      278.74      306.28     18.35 o 
   4   6   6      228.28      219.60     12.79 o 
   5   6   6      997.51     1014.69     44.84 o 
   6   6   6      268.36      269.28     12.99 o 
   7   6   6       15.98        8.09      9.85 o 
   8   6   6      136.99      128.87     12.19 o 
   9   6   6      204.19      235.33     15.90 o 
  10   6   6       14.96       12.27     11.66 o 
  11   6   6      169.59      177.58     17.14 o 
  12   6   6       72.35       71.42     20.99 o 
  13   6   6       15.74       18.57     21.02 o 
 -13   7   6        2.86      -15.23     19.28 o 
 -12   7   6       16.78       -7.42     15.74 o 
 -11   7   6        1.54      -14.99     18.45 o 
 -10   7   6       42.95       22.56     14.74 o 
  -9   7   6      189.29      207.23     20.16 o 
  -8   7   6      965.57      870.54     36.21 o 
  -7   7   6      125.54      123.17     14.94 o 
  -6   7   6      270.59      248.28     12.88 o 
  -5   7   6      188.27      200.25      9.02 o 
  -4   7   6      707.44      707.74     15.42 o 
  -3   7   6        7.00        2.14      4.50 o 
  -2   7   6       85.25       86.34      6.27 o 
  -1   7   6      489.36      454.53     11.92 o 
   0   7   6       15.96        6.57      4.93 o 
   1   7   6      480.32      448.17     11.57 o 
   2   7   6       86.02      115.97      7.14 o 
   3   7   6        6.79       13.98      8.18 o 
   4   7   6      712.89      709.87     21.86 o 
   5   7   6      181.40      211.00     26.45 o 
   6   7   6      270.25      246.45     13.58 o 
   7   7   6      132.58      155.25     12.22 o 
   8   7   6      966.14      875.62     28.36 o 
   9   7   6      187.02      194.24     18.58 o 
  10   7   6       44.48       27.26     11.82 o 
  11   7   6        1.36       -5.35     12.30 o 
  12   7   6       15.90       26.88     18.57 o 
  13   7   6        3.01      -18.32     20.72 o 
 -12   8   6       21.74       20.73     18.32 o 
 -11   8   6       15.31        5.34     15.64 o 
 -10   8   6       14.22        1.66     21.54 o 
  -9   8   6      198.46      193.36     20.65 o 
  -8   8   6        4.12        8.59     11.45 o 
  -7   8   6      232.98      244.44     18.95 o 
  -6   8   6        8.72       11.21      7.65 o 
  -5   8   6      331.80      341.95     10.75 o 
  -4   8   6      254.51      256.51      9.52 o 
  -3   8   6      486.33      466.34     11.65 o 
  -2   8   6      812.23      822.11     18.36 o 
  -1   8   6      546.92      550.71     13.93 o 
   0   8   6       18.34       17.18      5.83 o 
   1   8   6      536.80      521.54     14.90 o 
   2   8   6      807.65      806.52     15.37 o 
   3   8   6      496.34      497.02     20.66 o 
   4   8   6      247.78      243.48     14.95 o 
   5   8   6      334.00      329.04     16.50 o 
   6   8   6        9.93       10.09      7.73 o 
   7   8   6      220.35      229.11     14.48 o 
   8   8   6        4.68        7.62      9.82 o 
   9   8   6      195.50      187.76     16.58 o 
  10   8   6       13.98        3.80     11.51 o 
  11   8   6       14.94        1.90     13.67 o 
  12   8   6       22.20       56.43     26.55 o 
 -12   9   6       10.72       -7.04     19.45 o 
 -11   9   6        6.07       10.69     18.10 o 
 -10   9   6       15.38       24.85     14.98 o 
  -9   9   6        8.22      -12.33     13.64 o 
  -8   9   6      229.44      243.87     21.00 o 
  -7   9   6        7.27       10.34     16.30 o 
  -6   9   6      235.30      235.71     11.39 o 
  -5   9   6      371.08      359.09     11.61 o 
  -4   9   6      106.97      115.14      8.44 o 
  -3   9   6      640.79      627.47     13.59 o 
  -2   9   6      525.10      538.89     16.40 o 
  -1   9   6      916.14      907.57     28.32 o 
   0   9   6      196.45      197.24     10.44 o 
   1   9   6      924.43      941.37     21.70 o 
   2   9   6      520.61      517.08     17.14 o 
   3   9   6      632.81      631.30     18.74 o 
   4   9   6      106.60      128.28     11.87 o 
   5   9   6      377.31      366.38     18.09 o 
   6   9   6      237.41      240.72     17.34 o 
   7   9   6        6.78       -7.23      9.10 o 
   8   9   6      226.73      207.96     16.14 o 
   9   9   6        9.19        4.16     11.94 o 
  10   9   6       14.36        9.10     13.22 o 
  11   9   6        6.04       -9.79     13.96 o 
  12   9   6       10.99       19.32     20.30 o 
 -11  10   6       19.64       25.45     19.71 o 
 -10  10   6        3.73        5.00     16.02 o 
  -9  10   6       49.46       42.39     21.75 o 
  -8  10   6        7.59      -10.12     13.57 o 
  -7  10   6      654.11      645.23     22.38 o 
  -6  10   6       10.42       -6.95      6.95 o 
  -5  10   6       55.39       45.96      7.87 o 
  -4  10   6      189.67      188.10     10.45 o 
  -3  10   6      494.50      481.40     12.76 o 
  -2  10   6      235.82      237.99     21.09 o 
  -1  10   6     1311.35     1288.91     23.21 o 
   0  10   6      209.83      220.61     13.80 o 
   1  10   6     1300.64     1301.91     28.52 o 
   2  10   6      238.71      262.74     14.91 o 
   3  10   6      498.03      489.94     18.62 o 
   4  10   6      187.40      182.76     13.79 o 
   5  10   6       55.85       61.51     12.02 o 
   6  10   6        9.84       -1.40     16.28 o 
   7  10   6      660.80      694.52     25.09 o 
   8  10   6        7.29       12.90     11.60 o 
   9  10   6       50.73       36.23     15.56 o 
  10  10   6        3.45       11.40     14.33 o 
  11  10   6       20.37       30.12     15.30 o 
 -11  11   6       13.65        4.18     19.79 o 
 -10  11   6       10.52       22.71     19.15 o 
  -9  11   6       30.93       43.70     14.06 o 
  -8  11   6       23.42       24.03     13.20 o 
  -7  11   6       67.64       83.07     13.72 o 
  -6  11   6      157.87      153.63     11.17 o 
  -5  11   6        3.81       -1.92      7.50 o 
  -4  11   6       56.42       58.52      8.31 o 
  -3  11   6      509.46      534.47     16.73 o 
  -2  11   6      128.03      115.25     10.62 o 
  -1  11   6      451.44      410.09     14.63 o 
   0  11   6      246.31      247.35     15.66 o 
   1  11   6      451.46      420.23     31.30 o 
   2  11   6      121.47      109.41     12.61 o 
   3  11   6      506.60      495.30     19.16 o 
   4  11   6       59.80       55.31     11.33 o 
   5  11   6        3.28        8.08     13.61 o 
   6  11   6      155.59      183.57     19.07 o 
   7  11   6       66.36       62.07     38.56 o 
   8  11   6       21.66       28.86     12.46 o 
   9  11   6       29.67       10.43     12.79 o 
  10  11   6       10.30       -3.72     14.76 o 
  11  11   6       14.00      -10.54     16.38 o 
 -10  12   6        1.00       -8.09     14.21 o 
  -9  12   6       10.50       23.34     14.71 o 
  -8  12   6       26.66       27.66     12.97 o 
  -7  12   6       45.21       50.01     13.66 o 
  -6  12   6       11.05       -1.12      9.80 o 
  -5  12   6      166.74      159.05     19.55 o 
  -4  12   6       50.16       68.45     10.92 o 
  -3  12   6      138.71      128.01     14.00 o 
  -2  12   6       52.25       31.77      9.71 o 
  -1  12   6      110.28       89.37     12.63 o 
   0  12   6        0.79        0.54     10.15 o 
   1  12   6      106.69      108.94     13.82 o 
   2  12   6       53.15       54.34     12.03 o 
   3  12   6      133.56      116.40     14.22 o 
   4  12   6       49.95       55.68     14.79 o 
   5  12   6      168.70      158.99     19.38 o 
   6  12   6       10.17       16.58     14.29 o 
   7  12   6       44.86       53.39     16.52 o 
   8  12   6       25.53       20.37     16.18 o 
   9  12   6       10.68        5.77     18.05 o 
  10  12   6        0.81      -11.84     15.30 o 
  -9  13   6       14.78       -2.88     14.15 o 
  -8  13   6        1.11      -13.06     18.37 o 
  -7  13   6       57.66       46.65     19.72 o 
  -6  13   6       45.50       26.51     22.44 o 
  -5  13   6        3.84       12.64     11.31 o 
  -4  13   6        0.70      -10.04     10.04 o 
  -3  13   6        1.54        4.75     10.01 o 
  -2  13   6      257.42      235.64     17.56 o 
  -1  13   6      401.55      410.07     19.68 o 
   0  13   6      233.40      240.44     17.33 o 
   1  13   6      396.73      432.17     21.36 o 
   2  13   6      253.90      244.96     25.35 o 
   3  13   6        1.37       11.57     14.63 o 
   4  13   6        0.58       -5.88     14.70 o 
   5  13   6        4.37       -2.81     14.92 o 
   6  13   6       47.14       62.55     23.42 o 
   7  13   6       57.49       42.00     17.22 o 
   8  13   6        0.88      -15.24     16.30 o 
   9  13   6       15.09      -16.87     16.87 o 
  -8  14   6       23.02       29.75     21.22 o 
  -7  14   6        0.82        5.32     19.57 o 
  -6  14   6       25.10       21.77     15.21 o 
  -5  14   6       39.12       35.18     12.13 o 
  -4  14   6       37.78       35.31     12.08 o 
  -3  14   6       24.92       26.83     14.50 o 
  -2  14   6      143.02      134.08     15.83 o 
  -1  14   6       38.61       24.08     12.49 o 
   0  14   6      109.20       99.46     15.35 o 
   1  14   6       38.28       28.24     13.17 o 
   2  14   6      147.43      148.37     35.89 o 
   3  14   6       23.99        1.69     14.82 o 
   4  14   6       37.50       33.40     31.24 o 
   5  14   6       40.24       24.40     17.35 o 
   6  14   6       24.41       46.84     26.34 o 
   7  14   6        0.92       -6.98     24.59 o 
   8  14   6       23.05       42.02     27.90 o 
  -7  15   6        9.05      -11.08     31.73 o 
  -6  15   6       14.13       -3.48     15.39 o 
  -5  15   6       43.96       25.98     13.84 o 
  -4  15   6       30.01       44.21     15.13 o 
  -3  15   6        3.49        2.82     13.45 o 
  -2  15   6       29.05       19.39     13.53 o 
  -1  15   6       90.70      103.32     20.33 o 
   0  15   6       12.41       -6.90     13.02 o 
   1  15   6       89.76       86.71     40.40 o 
   2  15   6       28.49       42.85     18.47 o 
   3  15   6        3.57       15.15     16.84 o 
   4  15   6       30.37       43.30     21.35 o 
   5  15   6       44.17       43.12     19.69 o 
   6  15   6       13.21        8.84     25.51 o 
  -5  16   6       33.79       28.70     17.10 o 
  -4  16   6       15.23        9.84     16.37 o 
  -3  16   6        5.35       -0.27     20.21 o 
  -2  16   6        9.23       -2.14     16.62 o 
  -1  16   6       43.18       77.66     16.91 o 
   0  16   6       14.18       29.85     24.58 o 
   1  16   6       42.68       38.69     20.12 o 
   2  16   6        9.75        1.09     17.34 o 
   3  16   6        4.88        3.15     19.36 o 
   4  16   6       15.57       37.15     20.51 o 
   5  16   6       33.07       11.34     20.77 o 
  -1  17   6       26.36       13.45     22.15 o 
   0  17   6        1.06       -4.36     20.57 o 
   1  17   6       25.84       28.38     22.33 o 
   1   0   7      545.93      590.41     15.44 o 
   2   0   7     4137.30     4163.34     39.85 o 
   3   0   7      525.19      540.78     10.59 o 
   4   0   7      327.21      293.57      9.43 o 
   5   0   7      913.34      935.99     16.35 o 
   6   0   7     2313.44     2328.98     37.85 o 
   7   0   7      230.90      224.17     10.28 o 
   8   0   7      192.44      221.52     11.45 o 
   9   0   7     1205.11     1161.39     26.54 o 
  10   0   7      558.45      547.45     20.00 o 
  11   0   7      110.11      130.42     12.87 o 
  12   0   7      185.13      190.79     17.56 o 
  13   0   7        2.90        7.75     14.41 o 
  14   0   7        7.41      -16.64     16.64 o 
 -14   1   7       12.19        5.89     16.52 o 
 -13   1   7        4.54        7.11     14.81 o 
 -12   1   7        6.47       -6.21     12.29 o 
 -11   1   7      128.28      133.56     12.98 o 
 -10   1   7      239.79      256.91     38.96 o 
  -9   1   7       90.78       88.63     11.99 o 
  -8   1   7      382.07      368.29     12.96 o 
  -7   1   7       73.86       59.04      7.57 o 
  -6   1   7      781.87      784.00     16.08 o 
  -5   1   7     3201.94     3318.10     41.89 o 
  -4   1   7     2937.93     2983.10     37.76 o 
  -3   1   7     2511.88     2769.31     33.11 o 
  -2   1   7     2604.27     2765.61     34.46 o 
  -1   1   7     5070.35     5070.66     53.50 o 
   0   1   7     4594.00     5000.69     68.88 o 
   1   1   7     5060.50     5109.58     54.27 o 
   2   1   7     2598.49     2714.52     40.66 o 
   3   1   7     2529.05     2774.26     34.66 o 
   4   1   7     2918.63     3023.13     46.56 o 
   5   1   7     3192.83     3308.51     35.73 o 
   6   1   7      769.12      747.23     14.87 o 
   7   1   7       77.36       69.57      7.58 o 
   8   1   7      383.94      365.99     14.59 o 
   9   1   7       93.09       77.79     10.70 o 
  10   1   7      242.97      278.02     16.32 o 
  11   1   7      133.84      145.43     13.04 o 
  12   1   7        6.78        5.62     12.32 o 
  13   1   7        4.56       19.40     14.19 o 
  14   1   7       12.82       11.13     17.97 o 
 -14   2   7       12.03       -9.44     15.52 o 
 -13   2   7       38.12       60.94     16.13 o 
 -12   2   7      101.46       80.75     14.43 o 
 -11   2   7      142.36      147.59     23.40 o 
 -10   2   7      228.14      237.66     16.05 o 
  -9   2   7      768.25      740.79     22.22 o 
  -8   2   7      333.44      314.18     17.67 o 
  -7   2   7      559.64      522.64     16.45 o 
  -6   2   7      256.83      280.32     14.23 o 
  -5   2   7      328.76      341.27     12.19 o 
  -4   2   7      356.85      357.13     12.28 o 
  -3   2   7     4635.34     4922.83     46.12 o 
  -2   2   7     5110.91     5775.68     69.47 o 
  -1   2   7     3275.74     3317.86     38.51 o 
   0   2   7     4332.58     4158.76     45.78 o 
   1   2   7     3255.36     3427.32     39.39 o 
   2   2   7     5096.44     5760.30     60.27 o 
   3   2   7     4600.37     4889.32     53.36 o 
   4   2   7      364.66      396.00     10.98 o 
   5   2   7      316.46      332.32     27.42 o 
   6   2   7      251.75      273.25      9.54 o 
   7   2   7      561.01      509.71     12.85 o 
   8   2   7      335.87      323.61     18.15 o 
   9   2   7      760.77      710.50     24.96 o 
  10   2   7      222.14      244.53     12.91 o 
  11   2   7      141.30      140.90     14.86 o 
  12   2   7      101.86      101.86     14.86 o 
  13   2   7       38.65       32.67     24.29 o 
  14   2   7       11.28       18.93     18.28 o 
 -14   3   7        0.93       22.60     19.61 o 
 -13   3   7       19.69       49.03     26.40 o 
 -12   3   7        4.56       -0.79     12.91 o 
 -11   3   7       61.90       80.65     12.44 o 
 -10   3   7       15.36       14.26      9.60 o 
  -9   3   7       69.82       67.26     13.78 o 
  -8   3   7      624.69      584.13     23.49 o 
  -7   3   7      615.21      597.86     27.55 o 
  -6   3   7      639.34      630.29     17.89 o 
  -5   3   7      573.30      558.02     11.67 o 
  -4   3   7     3452.06     3553.83     36.60 o 
  -3   3   7     2206.48     2197.84     26.39 o 
  -2   3   7     3280.76     3134.19     41.23 o 
  -1   3   7      901.06      904.89     16.58 o 
   0   3   7      280.29      268.39      9.20 o 
   1   3   7      855.39      899.33     18.21 o 
   2   3   7     3246.33     3110.62     36.78 o 
   3   3   7     2241.65     2265.10     29.15 o 
   4   3   7     3422.25     3582.20     43.54 o 
   5   3   7      567.96      571.41     13.05 o 
   6   3   7      633.99      605.59     23.10 o 
   7   3   7      631.04      612.44     14.85 o 
   8   3   7      620.37      567.49     15.31 o 
   9   3   7       69.03       60.79      8.92 o 
  10   3   7       16.21       26.68     13.54 o 
  11   3   7       58.28       75.43      9.84 o 
  12   3   7        4.90      -12.10     16.02 o 
  13   3   7       19.66       27.89     17.33 o 
  14   3   7        0.94        0.30     28.73 o 
 -14   4   7       90.49       62.44     26.45 o 
 -13   4   7        8.42       -0.33     16.74 o 
 -12   4   7       20.23       12.13     16.04 o 
 -11   4   7       19.60       16.31     10.97 o 
 -10   4   7       27.68       28.92     11.16 o 
  -9   4   7      386.60      345.17     20.63 o 
  -8   4   7     1980.86     1866.27     42.71 o 
  -7   4   7     1206.51     1211.76     25.82 o 
  -6   4   7       39.70       27.35      7.50 o 
  -5   4   7      373.47      372.29      9.11 o 
  -4   4   7     2326.29     2303.24     24.66 o 
  -3   4   7     1621.67     1706.28     26.33 o 
  -2   4   7     1357.89     1287.45     26.40 o 
  -1   4   7      503.44      504.11     15.81 o 
   0   4   7     2203.87     2223.44     29.64 o 
   1   4   7      472.35      470.51     15.83 o 
   2   4   7     1356.88     1300.63     27.38 o 
   3   4   7     1600.79     1792.72     39.51 o 
   4   4   7     2328.99     2332.44     29.64 o 
   5   4   7      374.44      403.89     16.97 o 
   6   4   7       38.17       32.92      9.28 o 
   7   4   7     1221.06     1250.46     34.57 o 
   8   4   7     1965.21     1886.06     31.56 o 
   9   4   7      390.51      388.97     15.43 o 
  10   4   7       27.27       24.84      8.30 o 
  11   4   7       19.93       13.94      8.97 o 
  12   4   7       20.47        2.41     14.37 o 
  13   4   7        8.80       24.37     27.59 o 
  14   4   7       91.79       99.02     36.25 o 
 -13   5   7        8.89       21.93     18.05 o 
 -12   5   7       77.67       86.46     19.08 o 
 -11   5   7        7.99        9.54     14.34 o 
 -10   5   7       21.86       31.58     14.88 o 
  -9   5   7      165.93      200.58     18.41 o 
  -8   5   7      151.86      170.01     20.27 o 
  -7   5   7      237.09      216.72     13.96 o 
  -6   5   7       40.79       52.29      7.41 o 
  -5   5   7      520.22      552.01     11.48 o 
  -4   5   7      968.59     1020.15     15.25 o 
  -3   5   7      272.38      280.47      8.10 o 
  -2   5   7       22.48       23.38      4.85 o 
  -1   5   7      177.50      175.60      9.03 o 
   0   5   7      117.41      117.95      9.32 o 
   1   5   7      185.25      206.27      9.30 o 
   2   5   7       21.14       29.21      5.20 o 
   3   5   7      257.44      244.45     10.44 o 
   4   5   7      978.86     1033.51     27.80 o 
   5   5   7      534.38      574.95     19.89 o 
   6   5   7       40.74       51.35     14.69 o 
   7   5   7      223.08      217.89     15.78 o 
   8   5   7      153.58      169.66     12.96 o 
   9   5   7      161.99      192.84     12.26 o 
  10   5   7       21.30       14.00      8.37 o 
  11   5   7        7.31       -8.34     16.57 o 
  12   5   7       78.34       76.41     19.77 o 
  13   5   7        9.65       16.62     27.90 o 
 -13   6   7       10.22       16.85     20.07 o 
 -12   6   7       16.73       12.52     17.25 o 
 -11   6   7      119.71       90.57     17.81 o 
 -10   6   7      279.71      320.75     24.15 o 
  -9   6   7      178.73      165.08     21.20 o 
  -8   6   7      164.44      150.52     23.82 o 
  -7   6   7      488.33      434.96     17.46 o 
  -6   6   7      275.35      269.93     11.47 o 
  -5   6   7       81.76       81.88      6.75 o 
  -4   6   7        7.38        3.72      4.64 o 
  -3   6   7      218.56      206.22      7.82 o 
  -2   6   7      684.33      684.73     18.01 o 
  -1   6   7     1192.09     1246.94     19.43 o 
   0   6   7      461.19      477.37     12.40 o 
   1   6   7     1176.52     1263.37     21.56 o 
   2   6   7      681.76      696.94     14.69 o 
   3   6   7      211.91      180.28     21.12 o 
   4   6   7        9.79       -0.10      9.24 o 
   5   6   7       77.50       85.85     11.22 o 
   6   6   7      280.15      278.17     19.09 o 
   7   6   7      488.47      431.54     16.34 o 
   8   6   7      158.93      131.75     12.48 o 
   9   6   7      180.13      194.69     14.88 o 
  10   6   7      278.47      285.65     19.46 o 
  11   6   7      118.87      122.14     16.37 o 
  12   6   7       17.47       14.61     18.76 o 
  13   6   7        9.84       10.53     19.69 o 
 -13   7   7       56.32       57.29     21.15 o 
 -12   7   7       13.44      -16.07     16.34 o 
 -11   7   7       43.39       70.00     18.31 o 
 -10   7   7        0.10       -7.69     13.94 o 
  -9   7   7      127.32      123.34     16.95 o 
  -8   7   7      206.29      221.54     20.52 o 
  -7   7   7      705.97      672.24     24.14 o 
  -6   7   7      388.97      370.97     13.20 o 
  -5   7   7      105.70      125.61      8.01 o 
  -4   7   7       32.89       20.76      5.70 o 
  -3   7   7      280.05      285.06      9.33 o 
  -2   7   7      384.14      361.07     11.61 o 
  -1   7   7     1127.59     1143.63     19.46 o 
   0   7   7     1314.75     1321.07     20.70 o 
   1   7   7     1102.48     1109.81     18.50 o 
   2   7   7      381.90      360.49     17.08 o 
   3   7   7      272.70      298.86     25.11 o 
   4   7   7       31.47       39.55      9.36 o 
   5   7   7      107.28      122.73     13.12 o 
   6   7   7      387.47      414.37     39.24 o 
   7   7   7      708.19      660.71     24.02 o 
   8   7   7      206.93      225.82     15.45 o 
   9   7   7      123.97      141.68     21.86 o 
  10   7   7        0.11        0.74     11.75 o 
  11   7   7       43.72       19.85     14.11 o 
  12   7   7       12.56       17.18     19.83 o 
  13   7   7       58.02       92.21     24.45 o 
 -12   8   7        4.62        7.10     18.40 o 
 -11   8   7       18.89       29.15     16.87 o 
 -10   8   7       32.07       18.33     31.60 o 
  -9   8   7       90.63      122.54     24.59 o 
  -8   8   7       41.46       53.36     11.64 o 
  -7   8   7       92.60      102.81     13.78 o 
  -6   8   7      342.43      361.26     14.42 o 
  -5   8   7     1210.64     1178.84     28.95 o 
  -4   8   7      199.51      182.11      9.45 o 
  -3   8   7      139.94      137.01      8.02 o 
  -2   8   7      604.11      599.93     24.51 o 
  -1   8   7      109.61      105.09      8.24 o 
   0   8   7      113.39      111.40      8.58 o 
   1   8   7      101.83       93.68      7.71 o 
   2   8   7      592.04      590.90     17.51 o 
   3   8   7      134.98      129.82     12.82 o 
   4   8   7      191.84      175.44     14.59 o 
   5   8   7     1206.24     1137.75     40.54 o 
   6   8   7      345.44      367.74     29.15 o 
   7   8   7       95.13      132.47     22.37 o 
   8   8   7       38.77       33.13     15.41 o 
   9   8   7       91.40       94.56     13.92 o 
  10   8   7       32.25       31.47     19.28 o 
  11   8   7       17.53       10.19     15.57 o 
  12   8   7        4.47        3.47     30.93 o 
 -12   9   7       21.33        2.48     19.76 o 
 -11   9   7       89.36      109.93     21.29 o 
 -10   9   7       22.19       -4.25     12.30 o 
  -9   9   7       77.57       68.06     13.91 o 
  -8   9   7       18.02       13.55     10.66 o 
  -7   9   7      179.34      162.27     18.79 o 
  -6   9   7       96.91      141.12     12.42 o 
  -5   9   7      766.64      710.97     15.98 o 
  -4   9   7      866.42      834.14     16.54 o 
  -3   9   7       60.46       62.61      7.22 o 
  -2   9   7      156.84      138.10     10.02 o 
  -1   9   7       68.24       74.30      8.49 o 
   0   9   7      358.00      373.02     13.01 o 
   1   9   7       74.02       81.87      8.31 o 
   2   9   7      152.68      147.75     12.03 o 
   3   9   7       58.83       48.79      9.59 o 
   4   9   7      862.07      836.13     25.89 o 
   5   9   7      771.85      764.18     35.34 o 
   6   9   7       96.01      119.90     14.40 o 
   7   9   7      179.53      195.43     27.25 o 
   8   9   7       17.64        8.45     13.19 o 
   9   9   7       75.76       68.56     13.63 o 
  10   9   7       22.53       10.29     13.61 o 
  11   9   7       88.98      104.10     17.01 o 
  12   9   7       21.72       35.28     22.20 o 
 -11  10   7        1.50      -12.68     14.85 o 
 -10  10   7       45.35       46.60     14.74 o 
  -9  10   7       22.11       27.54     12.76 o 
  -8  10   7        7.05       16.70     11.95 o 
  -7  10   7       46.59       26.66     13.31 o 
  -6  10   7      295.63      271.14     17.94 o 
  -5  10   7       51.60       74.58      8.45 o 
  -4  10   7       75.63       67.10      8.14 o 
  -3  10   7      184.82      192.15     11.96 o 
  -2  10   7       92.67       76.99      9.48 o 
  -1  10   7       94.24      100.36      9.86 o 
   0  10   7     1358.42     1381.36     24.12 o 
   1  10   7       87.28       90.65     13.51 o 
   2  10   7       91.36       70.94     10.99 o 
   3  10   7      184.32      171.22     13.84 o 
   4  10   7       76.09       67.92     22.15 o 
   5  10   7       54.59       78.78     14.06 o 
   6  10   7      304.86      284.20     30.02 o 
   7  10   7       44.66       52.91     19.74 o 
   8  10   7        7.23       16.95     13.38 o 
   9  10   7       21.50        8.69     29.00 o 
  10  10   7       44.70       31.13     18.07 o 
  11  10   7        1.57       10.91     15.98 o 
 -10  11   7       18.75       21.56     16.31 o 
  -9  11   7       35.67       31.55     15.12 o 
  -8  11   7       11.65        3.63     12.70 o 
  -7  11   7       42.75       22.60     16.46 o 
  -6  11   7      184.20      201.65     24.20 o 
  -5  11   7      107.98      103.46     10.01 o 
  -4  11   7      240.96      252.85     12.24 o 
  -3  11   7      105.80       89.37     10.55 o 
  -2  11   7      142.81      142.67     11.43 o 
  -1  11   7      210.56      202.36     12.99 o 
   0  11   7      225.69      248.61     16.40 o 
   1  11   7      217.47      235.02     23.88 o 
   2  11   7      142.02      127.54     17.78 o 
   3  11   7      109.03       86.07     12.19 o 
   4  11   7      236.39      219.05     16.81 o 
   5  11   7      106.85       90.52     22.96 o 
   6  11   7      181.93      185.79     26.91 o 
   7  11   7       41.24       40.03     15.56 o 
   8  11   7       11.42       -5.65     13.58 o 
   9  11   7       35.99       35.59     17.64 o 
  10  11   7       19.99       13.78     19.66 o 
 -10  12   7       17.27       13.66     15.87 o 
  -9  12   7        2.97      -14.06     14.06 o 
  -8  12   7       29.57       24.85     16.68 o 
  -7  12   7       38.26       20.53     22.89 o 
  -6  12   7        6.96       10.47     10.79 o 
  -5  12   7       64.81       48.47     10.86 o 
  -4  12   7      232.53      234.44     14.84 o 
  -3  12   7        4.97        8.08      9.15 o 
  -2  12   7      156.22      174.72     17.68 o 
  -1  12   7      742.28      742.67     23.91 o 
   0  12   7      415.52      476.64     19.70 o 
   1  12   7      736.02      727.13     23.86 o 
   2  12   7      157.73      161.57     15.78 o 
   3  12   7        4.47      -10.91     12.92 o 
   4  12   7      235.51      208.67     31.03 o 
   5  12   7       64.17       60.77     21.63 o 
   6  12   7        7.60        8.58     14.26 o 
   7  12   7       38.01       50.17     19.39 o 
   8  12   7       28.81       24.15     17.40 o 
   9  12   7        2.96        0.29     17.10 o 
  10  12   7       17.28       -8.29     19.67 o 
  -9  13   7       11.97        4.56     15.34 o 
  -8  13   7       21.07        4.93     18.75 o 
  -7  13   7        9.57        9.99     18.53 o 
  -6  13   7       35.72       22.99     15.08 o 
  -5  13   7       55.51       56.32     12.17 o 
  -4  13   7       24.09       25.35     11.15 o 
  -3  13   7       30.46       19.16     10.90 o 
  -2  13   7      304.44      284.58     36.68 o 
  -1  13   7       94.94       86.88     14.45 o 
   0  13   7        1.29        1.29     11.33 o 
   1  13   7       90.53       61.86     13.00 o 
   2  13   7      301.94      305.34     19.62 o 
   3  13   7       31.45       36.62     15.65 o 
   4  13   7       23.45       40.99     17.18 o 
   5  13   7       54.92       61.60     23.99 o 
   6  13   7       36.14       28.88     24.03 o 
   7  13   7       10.03       15.95     17.77 o 
   8  13   7       21.61       30.52     18.88 o 
   9  13   7       11.81       10.74     19.55 o 
  -8  14   7        0.60      -25.20     30.36 o 
  -7  14   7        3.34       16.17     19.14 o 
  -6  14   7       89.22      100.79     17.64 o 
  -5  14   7       13.04       -1.37     14.01 o 
  -4  14   7       67.03       80.60     15.03 o 
  -3  14   7       31.41       32.20     13.28 o 
  -2  14   7       65.12       53.29     14.19 o 
  -1  14   7       56.04       62.57     13.93 o 
   0  14   7        3.60      -12.31     12.31 o 
   1  14   7       56.23       61.77     13.76 o 
   2  14   7       65.76       69.32     18.00 o 
   3  14   7       31.02       21.34     17.72 o 
   4  14   7       65.34       91.64     19.95 o 
   5  14   7       12.60        3.85     17.14 o 
   6  14   7       89.55       98.95     29.95 o 
   7  14   7        3.35      -14.19     22.73 o 
   8  14   7        0.63      -24.37     24.37 o 
  -6  15   7        4.81       -0.86     17.21 o 
  -5  15   7       24.84       15.10     14.32 o 
  -4  15   7       28.00       28.18     15.69 o 
  -3  15   7       12.61       14.05     15.05 o 
  -2  15   7       48.29       74.72     16.29 o 
  -1  15   7       46.17       30.28     15.82 o 
   0  15   7       39.17       21.03     13.87 o 
   1  15   7       45.26        7.48     17.53 o 
   2  15   7       48.28       67.64     19.49 o 
   3  15   7       11.52       16.24     18.16 o 
   4  15   7       29.54       17.11     18.89 o 
   5  15   7       25.02        5.64     19.25 o 
   6  15   7        4.45       17.80     25.39 o 
  -4  16   7       16.93       27.37     16.88 o 
  -3  16   7       30.77       20.32     16.04 o 
  -2  16   7       60.78       74.10     16.41 o 
  -1  16   7       32.96       47.93     16.49 o 
   0  16   7        0.88      -17.72     17.72 o 
   1  16   7       33.68       69.24     19.99 o 
   2  16   7       60.09       53.79     21.17 o 
   3  16   7       31.85       41.62     22.29 o 
   4  16   7       16.45       38.50     21.95 o 
   0   0   8        9.42        1.31      5.33 o 
   1   0   8       19.51       15.40      3.98 o 
   2   0   8     2856.32     3066.58     58.90 o 
   3   0   8     3982.29     3894.99     39.00 o 
   4   0   8       26.86       20.11      4.79 o 
   5   0   8      250.78      249.81      9.52 o 
   6   0   8      459.55      428.82     12.26 o 
   7   0   8      353.61      364.07     12.22 o 
   8   0   8       23.14        9.94      7.18 o 
   9   0   8      274.66      293.49     16.10 o 
  10   0   8       24.71       13.59     10.80 o 
  11   0   8       34.87       30.36     10.74 o 
  12   0   8        3.70        0.65     12.62 o 
  13   0   8        0.79       -8.94     13.14 o 
  14   0   8        4.21      -14.96     16.83 o 
 -14   1   8        1.79       -3.43     17.39 o 
 -13   1   8       60.60       52.74     15.68 o 
 -12   1   8        2.06       -4.72     12.24 o 
 -11   1   8        6.97       11.28     10.79 o 
 -10   1   8      226.99      228.64     16.43 o 
  -9   1   8     2150.41     2069.33     31.92 o 
  -8   1   8       85.28       83.40      9.22 o 
  -7   1   8     2628.83     2587.17     34.03 o 
  -6   1   8       29.38       23.35      6.08 o 
  -5   1   8      624.03      613.78     23.05 o 
  -4   1   8      125.87      128.44      8.64 o 
  -3   1   8      281.44      306.42     10.02 o 
  -2   1   8     2069.91     2041.77     27.59 o 
  -1   1   8      264.63      230.19     10.12 o 
   0   1   8     1394.44     1547.27     24.94 o 
   1   1   8      247.62      199.72      8.45 o 
   2   1   8     2077.72     2210.30     30.10 o 
   3   1   8      264.81      283.10     16.61 o 
   4   1   8      126.63      142.93      7.96 o 
   5   1   8      620.97      617.03     15.66 o 
   6   1   8       29.20       33.91      6.42 o 
   7   1   8     2627.17     2639.24     33.20 o 
   8   1   8       79.22       84.27     10.35 o 
   9   1   8     2168.37     2123.59     53.30 o 
  10   1   8      227.27      216.94     15.66 o 
  11   1   8        6.65        8.96     10.27 o 
  12   1   8        2.27        5.78     12.02 o 
  13   1   8       61.07       85.09     16.61 o 
  14   1   8        1.79       -4.32     18.97 o 
 -14   2   8       34.47       30.70     18.33 o 
 -13   2   8       18.66        1.63     14.53 o 
 -12   2   8       18.52       12.68     13.15 o 
 -11   2   8        6.51        2.36      9.74 o 
 -10   2   8       74.22       65.37     10.92 o 
  -9   2   8       15.62        1.20      8.49 o 
  -8   2   8      272.31      277.86     13.47 o 
  -7   2   8      224.03      270.36     13.47 o 
  -6   2   8      124.27      146.62     10.83 o 
  -5   2   8     1140.05     1111.85     23.84 o 
  -4   2   8     1536.68     1629.58     21.32 o 
  -3   2   8     1050.63     1026.63     31.18 o 
  -2   2   8      594.44      598.72     13.61 o 
  -1   2   8     1137.91     1090.46     18.86 o 
   0   2   8      530.61      559.10     12.90 o 
   1   2   8     1093.12     1017.77     18.07 o 
   2   2   8      538.66      528.38     12.93 o 
   3   2   8     1044.59     1032.41     18.57 o 
   4   2   8     1578.43     1639.63     25.12 o 
   5   2   8     1154.93     1166.65     26.20 o 
   6   2   8      124.11      135.50      9.77 o 
   7   2   8      227.79      242.19     26.47 o 
   8   2   8      263.48      269.57     18.95 o 
   9   2   8       14.61        8.78      9.07 o 
  10   2   8       73.01       44.53     10.56 o 
  11   2   8        6.54        6.62      9.65 o 
  12   2   8       18.14        2.28     13.69 o 
  13   2   8       18.76       15.04     17.50 o 
  14   2   8       33.98       32.35     20.73 o 
 -14   3   8        2.52      -10.06     26.42 o 
 -13   3   8        4.05       22.44     20.06 o 
 -12   3   8        1.73       -7.66     12.99 o 
 -11   3   8      475.75      505.59     16.80 o 
 -10   3   8       48.80       23.07     10.13 o 
  -9   3   8      218.03      233.96     16.02 o 
  -8   3   8      271.92      261.04     15.39 o 
  -7   3   8      799.90      767.95     20.50 o 
  -6   3   8      255.75      237.26     12.13 o 
  -5   3   8      264.23      251.59     11.45 o 
  -4   3   8       30.45       44.70      6.37 o 
  -3   3   8     2733.96     2784.68     35.69 o 
  -2   3   8       20.09       15.83      7.36 o 
  -1   3   8      214.68      206.63      8.83 o 
   0   3   8     3388.07     3711.11     43.64 o 
   1   3   8      197.43      188.84      8.48 o 
   2   3   8       23.44       25.21      6.17 o 
   3   3   8     2693.63     2858.48     35.73 o 
   4   3   8       33.97       42.67      6.06 o 
   5   3   8      273.58      267.43     10.20 o 
   6   3   8      252.37      253.88     31.41 o 
   7   3   8      799.85      769.51     29.04 o 
   8   3   8      271.43      284.69     21.02 o 
   9   3   8      219.11      228.93     14.99 o 
  10   3   8       46.44       29.71     10.86 o 
  11   3   8      471.29      452.64     16.96 o 
  12   3   8        1.77       -6.04     12.02 o 
  13   3   8        4.63       -4.80     23.21 o 
  14   3   8        2.51       55.38     33.29 o 
 -13   4   8       37.53       26.04     19.66 o 
 -12   4   8       27.90       19.62     15.87 o 
 -11   4   8       83.23       65.61     11.39 o 
 -10   4   8       22.01       -1.10     16.67 o 
  -9   4   8       53.72       48.61     11.40 o 
  -8   4   8      224.64      222.17     18.14 o 
  -7   4   8      477.99      474.88     22.12 o 
  -6   4   8      332.90      302.24     13.76 o 
  -5   4   8      807.06      788.70     22.11 o 
  -4   4   8      403.53      379.33     10.46 o 
  -3   4   8        0.35       -0.99      5.44 o 
  -2   4   8      961.05      951.76     18.43 o 
  -1   4   8      554.11      565.60     18.37 o 
   0   4   8       10.29       -1.91      4.63 o 
   1   4   8      553.39      539.78     19.45 o 
   2   4   8      956.74      936.27     17.54 o 
   3   4   8        0.04        0.80      7.79 o 
   4   4   8      403.74      368.21     11.58 o 
   5   4   8      809.41      798.87     24.07 o 
   6   4   8      311.93      286.71     16.35 o 
   7   4   8      469.91      450.34     33.46 o 
   8   4   8      224.94      240.84     46.11 o 
   9   4   8       54.39       64.80     12.81 o 
  10   4   8       23.27       16.20     10.58 o 
  11   4   8       82.31       87.73     10.79 o 
  12   4   8       27.82       16.99     15.77 o 
  13   4   8       37.52      -21.14     28.28 o 
 -13   5   8        5.18       -5.77     18.55 o 
 -12   5   8        0.90        8.93     13.86 o 
 -11   5   8      194.15      176.92     17.15 o 
 -10   5   8       62.45       66.49     13.51 o 
  -9   5   8       20.17        9.09     10.07 o 
  -8   5   8      168.51      163.57     13.71 o 
  -7   5   8      233.50      226.55     14.56 o 
  -6   5   8      374.19      369.99     18.92 o 
  -5   5   8       75.78       67.32      6.57 o 
  -4   5   8        0.79       -4.51      4.51 o 
  -3   5   8       54.99       46.78      8.29 o 
  -2   5   8      323.75      320.61     13.62 o 
  -1   5   8     4045.22     4086.53     48.64 o 
   0   5   8     2847.35     2724.77     36.05 o 
   1   5   8     3992.91     4034.56     64.06 o 
   2   5   8      326.19      308.13     14.52 o 
   3   5   8       57.12       52.72      7.06 o 
   4   5   8        0.23        0.25      7.52 o 
   5   5   8       72.74       74.92     11.30 o 
   6   5   8      379.06      353.16     17.73 o 
   7   5   8      237.92      226.10     16.96 o 
   8   5   8      168.21      183.43     16.67 o 
   9   5   8       22.24       19.84     25.68 o 
  10   5   8       62.56       45.17     14.62 o 
  11   5   8      191.58      239.17     23.59 o 
  12   5   8        0.96      -22.30     22.30 o 
  13   5   8        4.96       -1.33     27.93 o 
 -13   6   8       11.44       -2.22     16.15 o 
 -12   6   8       29.97       12.04     14.07 o 
 -11   6   8       24.59       31.77     13.63 o 
 -10   6   8       63.58       80.97     13.87 o 
  -9   6   8       14.30       19.02     10.98 o 
  -8   6   8       50.15       40.52     10.90 o 
  -7   6   8      112.95      113.75     21.50 o 
  -6   6   8      222.89      249.21     14.67 o 
  -5   6   8      506.02      487.51     11.85 o 
  -4   6   8      863.50      875.76     15.15 o 
  -3   6   8      276.50      293.67      9.26 o 
  -2   6   8       29.11       12.50      5.43 o 
  -1   6   8     1748.24     1771.52     24.70 o 
   0   6   8       89.20       85.26      9.28 o 
   1   6   8     1745.10     1769.57     30.61 o 
   2   6   8       25.86       19.86      5.61 o 
   3   6   8      276.79      278.85     15.04 o 
   4   6   8      860.03      935.46     25.67 o 
   5   6   8      506.42      481.78     19.93 o 
   6   6   8      225.94      250.76     20.95 o 
   7   6   8      112.98      107.25     16.72 o 
   8   6   8       51.08       49.01     13.67 o 
   9   6   8       14.06        9.17     14.04 o 
  10   6   8       61.94       68.55     23.49 o 
  11   6   8       25.80       35.51     13.91 o 
  12   6   8       31.74       16.39     17.91 o 
  13   6   8       10.86       38.64     28.43 o 
 -12   7   8        1.06      -13.90     13.90 o 
 -11   7   8       13.35        3.78     14.59 o 
 -10   7   8       79.91       56.07     13.57 o 
  -9   7   8      188.54      159.76     15.47 o 
  -8   7   8       84.94       85.91     25.57 o 
  -7   7   8      110.16      125.64     13.35 o 
  -6   7   8      269.17      282.59     24.73 o 
  -5   7   8      177.62      147.00      8.78 o 
  -4   7   8       71.66       49.16      6.36 o 
  -3   7   8       37.07       33.52      6.02 o 
  -2   7   8      753.55      745.86     16.18 o 
  -1   7   8       60.43       56.56      7.31 o 
   0   7   8      431.42      417.08     12.24 o 
   1   7   8       61.57       79.79     12.27 o 
   2   7   8      772.01      796.07     22.05 o 
   3   7   8       40.13       42.82     10.13 o 
   4   7   8       76.41       62.82     12.28 o 
   5   7   8      172.06      157.88     14.48 o 
   6   7   8      272.08      286.01     17.29 o 
   7   7   8      115.24      109.09     24.63 o 
   8   7   8       85.11       91.18     15.11 o 
   9   7   8      185.29      188.25     27.52 o 
  10   7   8       79.81       86.56     17.31 o 
  11   7   8       12.51       22.81     16.40 o 
  12   7   8        1.04      -17.57     24.33 o 
 -12   8   8       30.03       48.70     17.77 o 
 -11   8   8       31.71       40.61     14.81 o 
 -10   8   8       52.35       62.59     14.26 o 
  -9   8   8       63.94       75.53     13.93 o 
  -8   8   8        0.43        5.52     10.01 o 
  -7   8   8        9.81       -9.62      9.62 o 
  -6   8   8      263.53      278.74     13.53 o 
  -5   8   8       61.61       56.18      7.29 o 
  -4   8   8      578.54      565.89     13.53 o 
  -3   8   8      574.26      565.92     13.37 o 
  -2   8   8      191.23      227.99     11.53 o 
  -1   8   8       28.45       35.35      6.77 o 
   0   8   8       24.85       16.08      6.38 o 
   1   8   8       28.91       34.16      6.98 o 
   2   8   8      194.81      204.90     23.70 o 
   3   8   8      567.92      560.75     21.89 o 
   4   8   8      567.04      577.91     22.17 o 
   5   8   8       63.31       69.48     15.28 o 
   6   8   8      263.68      283.28     19.28 o 
   7   8   8        9.69       15.27     15.75 o 
   8   8   8        0.93      -15.90     16.85 o 
   9   8   8       64.87       56.97     22.20 o 
  10   8   8       51.52       55.54     17.45 o 
  11   8   8       31.34       41.52     17.67 o 
  12   8   8       29.81       74.88     32.30 o 
 -11   9   8        0.50       -2.16     14.35 o 
 -10   9   8        0.25      -12.78     12.78 o 
  -9   9   8       57.67       39.34     13.11 o 
  -8   9   8       13.13        3.13     11.10 o 
  -7   9   8      162.74      194.16     15.22 o 
  -6   9   8        2.06        2.10      8.21 o 
  -5   9   8      115.59       95.89      8.74 o 
  -4   9   8      260.74      259.62     10.89 o 
  -3   9   8      255.26      268.95     10.87 o 
  -2   9   8     1110.96     1177.19     22.59 o 
  -1   9   8      356.19      364.93     13.28 o 
   0   9   8     1213.19     1182.63     24.20 o 
   1   9   8      347.27      349.29     16.01 o 
   2   9   8     1123.42     1171.98     26.40 o 
   3   9   8      246.05      259.75     17.34 o 
   4   9   8      266.79      271.61     18.79 o 
   5   9   8      117.61      114.58     14.62 o 
   6   9   8        1.74        0.20     10.96 o 
   7   9   8      161.52      212.70     19.12 o 
   8   9   8       12.23       26.76     21.48 o 
   9   9   8       59.66       72.00     23.80 o 
  10   9   8        0.23       -9.71     15.46 o 
  11   9   8        0.37      -16.98     16.98 o 
 -11  10   8        8.34      -10.28     14.88 o 
 -10  10   8        0.87       -0.40     14.19 o 
  -9  10   8       41.23       11.16     13.28 o 
  -8  10   8      173.53      174.26     17.54 o 
  -7  10   8       59.94       42.39     12.14 o 
  -6  10   8      119.40      102.41     11.32 o 
  -5  10   8      236.95      266.29     12.24 o 
  -4  10   8      200.47      213.77     12.89 o 
  -3  10   8      254.96      262.37     11.68 o 
  -2  10   8      449.83      442.83     15.30 o 
  -1  10   8      363.65      350.04     14.00 o 
   0  10   8      115.81      134.65     22.18 o 
   1  10   8      355.56      385.28     17.84 o 
   2  10   8      440.59      431.29     29.01 o 
   3  10   8      256.54      283.94     18.92 o 
   4  10   8      202.36      187.05     17.71 o 
   5  10   8      239.69      285.87     24.44 o 
   6  10   8      120.45      140.03     16.75 o 
   7  10   8       61.57       76.55     21.18 o 
   8  10   8      170.79      171.78     27.59 o 
   9  10   8       41.66       -6.31     21.24 o 
  10  10   8        0.99      -14.07     16.38 o 
  11  10   8        8.40        0.72     19.53 o 
 -10  11   8        3.47        6.98     15.67 o 
  -9  11   8       19.81        9.16     14.46 o 
  -8  11   8       30.48       31.99     13.34 o 
  -7  11   8        6.47       -3.81     11.90 o 
  -6  11   8       49.49       33.10     13.59 o 
  -5  11   8      242.09      243.07     12.69 o 
  -4  11   8      239.33      253.18     12.34 o 
  -3  11   8       76.88       92.61     11.40 o 
  -2  11   8       61.92       83.36     10.67 o 
  -1  11   8      171.02      190.63     15.15 o 
   0  11   8      108.56       84.02     12.78 o 
   1  11   8      173.57      169.25     14.83 o 
   2  11   8       58.07       65.70     11.78 o 
   3  11   8       73.81       84.93     13.25 o 
   4  11   8      242.02      244.64     18.85 o 
   5  11   8      244.48      269.12     21.03 o 
   6  11   8       48.70       63.46     22.05 o 
   7  11   8        6.85       26.42     22.96 o 
   8  11   8       30.03       63.05     17.34 o 
   9  11   8       20.46       25.00     39.76 o 
  10  11   8        3.53       18.17     40.42 o 
  -9  12   8        0.50       -9.69     14.58 o 
  -8  12   8       27.17       29.05     13.98 o 
  -7  12   8        8.11        4.02     16.76 o 
  -6  12   8      224.22      232.28     18.96 o 
  -5  12   8        5.67       17.74     11.21 o 
  -4  12   8      113.99      102.71     12.32 o 
  -3  12   8      143.43      162.36     13.28 o 
  -2  12   8      145.05      143.45     17.63 o 
  -1  12   8       53.71       41.17     14.53 o 
   0  12   8        0.72       -6.46     10.14 o 
   1  12   8       54.54       63.08     12.60 o 
   2  12   8      148.55      154.74     15.65 o 
   3  12   8      143.13      146.67     18.50 o 
   4  12   8      114.04      110.91     17.02 o 
   5  12   8        5.85        7.86     18.03 o 
   6  12   8      221.61      254.52     31.35 o 
   7  12   8        7.78       14.28     15.09 o 
   8  12   8       27.89       28.12     17.41 o 
   9  12   8        0.35      -17.21     17.21 o 
  -8  13   8        7.62      -20.05     20.05 o 
  -7  13   8       65.79       50.91     21.88 o 
  -6  13   8        8.78       -8.32     13.65 o 
  -5  13   8        6.93       29.00     12.11 o 
  -4  13   8       40.31       26.22     11.71 o 
  -3  13   8       30.70       25.32     12.29 o 
  -2  13   8      112.70      114.54     15.26 o 
  -1  13   8      123.87      124.34     24.08 o 
   0  13   8       17.66       20.20     15.07 o 
   1  13   8      120.66      113.23     15.42 o 
   2  13   8      113.53      121.68     16.02 o 
   3  13   8       30.18       12.33     17.75 o 
   4  13   8       39.51       29.57     23.08 o 
   5  13   8        7.24       17.95     22.58 o 
   6  13   8        9.96       -5.31     23.15 o 
   7  13   8       67.33       78.41     35.28 o 
   8  13   8        7.81        0.95     25.81 o 
  -7  14   8        6.91      -17.30     19.38 o 
  -6  14   8        5.06      -10.12     19.15 o 
  -5  14   8       78.97      100.81     14.34 o 
  -4  14   8        8.49       10.81     16.56 o 
  -3  14   8       11.64       -2.66     13.59 o 
  -2  14   8       63.42       46.86     18.18 o 
  -1  14   8        4.64        4.09     13.03 o 
   0  14   8       14.26       27.76     14.74 o 
   1  14   8        4.03        5.19     13.05 o 
   2  14   8       65.26       66.75     14.92 o 
   3  14   8       10.85       17.77     17.42 o 
   4  14   8        7.92       25.97     21.16 o 
   5  14   8       81.37       67.75     26.91 o 
   6  14   8        5.23        8.08     25.77 o 
   7  14   8        6.83      -15.11     23.72 o 
  -6  15   8       16.47       41.74     21.89 o 
  -5  15   8       52.75       14.46     21.48 o 
  -4  15   8       46.77       53.59     22.00 o 
  -3  15   8        4.16        5.70     18.13 o 
  -2  15   8        9.18       15.94     15.00 o 
  -1  15   8        1.43      -18.42     18.42 o 
   0  15   8       54.49       42.03     15.34 o 
   1  15   8        1.54       17.16     15.08 o 
   2  15   8        9.09       -5.70     17.90 o 
   3  15   8        3.92       12.66     19.25 o 
   4  15   8       47.34       55.57     21.84 o 
   5  15   8       52.99       35.49     26.72 o 
   6  15   8       17.22       29.00     29.60 o 
  -3  16   8        6.57        2.06     17.37 o 
  -2  16   8        3.27      -16.01     16.01 o 
  -1  16   8        2.25       -1.44     16.64 o 
   0  16   8       45.91       45.56     27.51 o 
   1  16   8        2.77       21.51     19.74 o 
   2  16   8        3.15      -12.47     19.26 o 
   3  16   8        6.73       -5.98     18.17 o 
   1   0   9      295.59      276.63     10.31 o 
   2   0   9      567.77      677.84     13.12 o 
   3   0   9      157.66      180.61     13.55 o 
   4   0   9      342.19      346.69     10.03 o 
   5   0   9     2001.52     1925.03     31.08 o 
   6   0   9      400.71      425.39     12.81 o 
   7   0   9      635.59      646.63     15.97 o 
   8   0   9       79.81       62.70      8.76 o 
   9   0   9      551.39      533.56     19.82 o 
  10   0   9       34.17       34.22     10.51 o 
  11   0   9        6.62       28.75     11.62 o 
  12   0   9       45.98       39.18     12.42 o 
  13   0   9        3.61      -12.51     17.56 o 
 -13   1   9       17.00       28.80     16.17 o 
 -12   1   9        7.00        5.87     11.49 o 
 -11   1   9        4.65       -5.34     13.93 o 
 -10   1   9      415.78      391.99     28.95 o 
  -9   1   9       84.95      103.72     11.11 o 
  -8   1   9      262.98      275.81     17.48 o 
  -7   1   9       51.52       49.35      8.00 o 
  -6   1   9      110.75       96.68      8.34 o 
  -5   1   9      173.64      163.10     11.26 o 
  -4   1   9      377.64      367.97     11.39 o 
  -3   1   9      604.15      667.74     14.87 o 
  -2   1   9     1299.61     1307.50     21.52 o 
  -1   1   9       45.37       41.34      9.74 o 
   0   1   9       75.21       85.90     15.51 o 
   1   1   9       34.03       47.04     12.69 o 
   2   1   9     1294.39     1341.16     22.56 o 
   3   1   9      611.09      687.91     15.88 o 
   4   1   9      380.71      375.28     10.51 o 
   5   1   9      173.75      164.07     14.63 o 
   6   1   9      105.86      111.46     10.07 o 
   7   1   9       51.40       46.33     10.83 o 
   8   1   9      261.64      242.13     14.73 o 
   9   1   9       82.79       84.77     11.88 o 
  10   1   9      419.40      414.62     18.36 o 
  11   1   9        4.35       -5.91     10.77 o 
  12   1   9        7.27        2.39     11.67 o 
  13   1   9       16.93       14.09     14.99 o 
 -13   2   9       46.48       48.68     16.60 o 
 -12   2   9       57.41       42.77     12.80 o 
 -11   2   9       83.26       79.69     14.87 o 
 -10   2   9      237.28      254.74     15.40 o 
  -9   2   9      518.27      493.70     16.86 o 
  -8   2   9       64.59       55.71      9.25 o 
  -7   2   9     1189.90     1194.55     25.41 o 
  -6   2   9       98.16      111.98     10.20 o 
  -5   2   9      127.41      121.83     18.79 o 
  -4   2   9      239.80      247.18     10.15 o 
  -3   2   9     4038.09     4162.19     48.47 o 
  -2   2   9       74.40       92.55      8.45 o 
  -1   2   9      454.17      493.60     27.37 o 
   0   2   9     4709.18     5030.94     56.11 o 
   1   2   9      470.61      513.72     16.49 o 
   2   2   9       72.35       81.39      7.40 o 
   3   2   9     4087.90     4267.67     50.14 o 
   4   2   9      243.20      249.60     12.13 o 
   5   2   9      117.19      121.77     11.24 o 
   6   2   9      104.20      103.36     12.85 o 
   7   2   9     1174.44     1149.68     32.17 o 
   8   2   9       63.00       53.09      9.99 o 
   9   2   9      513.46      467.70     18.19 o 
  10   2   9      238.32      279.01     17.14 o 
  11   2   9       83.24       85.27     13.17 o 
  12   2   9       57.47       34.53     12.51 o 
  13   2   9       44.59       52.00     16.88 o 
 -13   3   9       22.36       18.13     19.99 o 
 -12   3   9        5.78        7.81     11.87 o 
 -11   3   9       22.92       17.85     12.36 o 
 -10   3   9      128.07      143.65     12.99 o 
  -9   3   9      107.24       82.52     10.94 o 
  -8   3   9       20.06       19.83     11.67 o 
  -7   3   9       43.77       40.93     13.15 o 
  -6   3   9     1163.75     1104.50     23.77 o 
  -5   3   9      106.72      132.29     14.52 o 
  -4   3   9     2206.55     2160.79     30.88 o 
  -3   3   9     1428.39     1521.56     24.77 o 
  -2   3   9     1309.24     1266.39     22.03 o 
  -1   3   9      520.22      518.11     13.78 o 
   0   3   9     1104.33     1135.44     20.45 o 
   1   3   9      525.91      514.98     13.40 o 
   2   3   9     1287.17     1254.63     21.63 o 
   3   3   9     1440.17     1492.97     23.96 o 
   4   3   9     2195.64     2216.82     34.02 o 
   5   3   9      101.63       98.15      8.50 o 
   6   3   9     1163.19     1134.25     30.53 o 
   7   3   9       43.89       57.33     11.99 o 
   8   3   9       19.97       17.30     11.91 o 
   9   3   9      112.43      104.18     12.37 o 
  10   3   9      128.52      141.26     14.67 o 
  11   3   9       23.81       17.28     16.76 o 
  12   3   9        6.16       10.88     11.79 o 
  13   3   9       21.36       24.55     17.27 o 
 -13   4   9        9.65       -7.39     17.41 o 
 -12   4   9       30.30       32.16     15.32 o 
 -11   4   9       10.11        5.69     11.18 o 
 -10   4   9       36.81       31.64     11.82 o 
  -9   4   9      102.16      116.09     15.28 o 
  -8   4   9      164.02      175.32     14.24 o 
  -7   4   9      560.88      565.47     22.09 o 
  -6   4   9        2.27       -6.31      7.33 o 
  -5   4   9      445.17      438.09     15.22 o 
  -4   4   9      109.49      105.77      7.55 o 
  -3   4   9      500.25      561.67     14.90 o 
  -2   4   9       27.36       35.14      7.15 o 
  -1   4   9      493.88      497.97     22.64 o 
   0   4   9     1075.82     1127.14     20.81 o 
   1   4   9      522.42      556.24     14.34 o 
   2   4   9       27.00       28.72      6.22 o 
   3   4   9      511.35      548.70     14.02 o 
   4   4   9      112.16      127.00      9.97 o 
   5   4   9      448.04      454.72     26.13 o 
   6   4   9        1.98        6.16      9.12 o 
   7   4   9      552.61      598.67     23.31 o 
   8   4   9      161.21      147.83     16.34 o 
   9   4   9      106.02       99.58     15.69 o 
  10   4   9       37.98       24.89     14.06 o 
  11   4   9       10.60       -8.72     11.52 o 
  12   4   9       29.82       17.30     13.75 o 
  13   4   9        9.72       -2.43     31.43 o 
 -13   5   9        8.29       39.88     21.29 o 
 -12   5   9       29.92       12.11     14.97 o 
 -11   5   9       13.15       13.30     14.64 o 
 -10   5   9        2.85       -4.18     11.37 o 
  -9   5   9       52.11       50.90     14.42 o 
  -8   5   9       20.52       27.08     10.73 o 
  -7   5   9       43.52       28.61      9.69 o 
  -6   5   9      480.48      504.53     17.43 o 
  -5   5   9      229.40      223.12     14.11 o 
  -4   5   9        7.03        4.99      5.40 o 
  -3   5   9       35.78       32.86      7.18 o 
  -2   5   9      856.50      821.02     18.44 o 
  -1   5   9      477.98      469.96     22.21 o 
   0   5   9       14.90       -1.26      5.29 o 
   1   5   9      481.33      490.23     13.78 o 
   2   5   9      848.75      868.20     18.02 o 
   3   5   9       29.36       25.41      6.41 o 
   4   5   9        7.97        8.57      8.60 o 
   5   5   9      230.87      243.02     18.09 o 
   6   5   9      475.70      513.99     21.24 o 
   7   5   9       43.45       33.08     12.87 o 
   8   5   9       17.49       30.74     11.94 o 
   9   5   9       51.46       43.77     13.73 o 
  10   5   9        3.31        3.35     13.15 o 
  11   5   9       12.34       67.79     23.46 o 
  12   5   9       31.22       18.57     18.34 o 
  13   5   9        8.70      -23.30     30.17 o 
 -12   6   9       31.68       54.90     18.21 o 
 -11   6   9       52.02       57.59     23.23 o 
 -10   6   9       94.24       70.56     13.81 o 
  -9   6   9       85.00       79.08     17.22 o 
  -8   6   9       77.59      101.06     13.52 o 
  -7   6   9      560.24      535.59     19.50 o 
  -6   6   9       61.54       56.74     14.24 o 
  -5   6   9       59.20       50.60      9.04 o 
  -4   6   9       62.22       58.54      7.27 o 
  -3   6   9      305.93      290.42     12.66 o 
  -2   6   9      521.50      517.07     15.47 o 
  -1   6   9      551.90      524.88     34.58 o 
   0   6   9       20.98       21.44      6.61 o 
   1   6   9      573.16      532.68     14.70 o 
   2   6   9      515.90      509.18     24.61 o 
   3   6   9      300.72      287.08     15.62 o 
   4   6   9       60.66       60.99     11.15 o 
   5   6   9       56.62       38.70     10.79 o 
   6   6   9       59.98       52.28     12.15 o 
   7   6   9      556.54      540.95     23.82 o 
   8   6   9       81.10       70.60     21.39 o 
   9   6   9       82.34       90.36     16.21 o 
  10   6   9       93.40       87.76     18.25 o 
  11   6   9       50.73       82.30     30.23 o 
  12   6   9       31.14       26.57     19.17 o 
 -12   7   9       26.57       20.69     16.47 o 
 -11   7   9        8.94       -3.35     13.85 o 
 -10   7   9       15.46       13.43     12.75 o 
  -9   7   9       19.05       23.22     12.46 o 
  -8   7   9       18.69       17.63     10.84 o 
  -7   7   9       54.51       44.09     18.07 o 
  -6   7   9       41.08       33.76      9.32 o 
  -5   7   9      186.26      198.54     16.07 o 
  -4   7   9      416.12      420.56     20.08 o 
  -3   7   9      344.06      352.79     12.25 o 
  -2   7   9      652.11      625.70     15.56 o 
  -1   7   9      173.38      152.81     11.10 o 
   0   7   9      308.80      329.53     12.91 o 
   1   7   9      166.40      158.25     10.57 o 
   2   7   9      652.51      667.60     22.42 o 
   3   7   9      349.56      345.60     17.33 o 
   4   7   9      416.04      413.59     18.99 o 
   5   7   9      181.35      171.65     26.44 o 
   6   7   9       46.10       37.28     11.78 o 
   7   7   9       52.75       36.53     12.76 o 
   8   7   9       20.84       -0.04     18.62 o 
   9   7   9       20.71       47.55     15.26 o 
  10   7   9       14.81        3.30     21.67 o 
  11   7   9        9.27      -11.70     17.53 o 
  12   7   9       26.48       18.19     19.33 o 
 -12   8   9       12.46       -0.10     18.60 o 
 -11   8   9       19.02       26.89     15.17 o 
 -10   8   9        0.21       -5.78     12.62 o 
  -9   8   9       65.13       50.81     13.14 o 
  -8   8   9        9.40       -0.61     10.89 o 
  -7   8   9        5.64        8.32     10.51 o 
  -6   8   9       39.51       50.17     11.43 o 
  -5   8   9      655.08      666.59     17.62 o 
  -4   8   9      218.61      202.30     10.56 o 
  -3   8   9      161.82      153.07     15.51 o 
  -2   8   9     1073.71     1069.02     20.70 o 
  -1   8   9        0.09       -3.75      6.39 o 
   0   8   9      903.55      892.20     20.86 o 
   1   8   9        0.47        1.46      7.00 o 
   2   8   9     1065.43     1037.51     29.36 o 
   3   8   9      164.27      162.45     31.81 o 
   4   8   9      220.70      231.79     17.87 o 
   5   8   9      650.54      708.68     58.11 o 
   6   8   9       42.32       31.58     12.77 o 
   7   8   9        5.82        8.78     14.10 o 
   8   8   9        8.63        2.94     16.53 o 
   9   8   9       65.22       59.17     22.24 o 
  10   8   9        0.18      -14.70     14.70 o 
  11   8   9       18.13        6.46     16.90 o 
  12   8   9       11.96      -13.07     18.65 o 
 -11   9   9        5.35       -1.23     15.60 o 
 -10   9   9       57.61       78.87     15.49 o 
  -9   9   9       43.47       50.31     13.70 o 
  -8   9   9        1.23       -3.22     16.31 o 
  -7   9   9       94.43       87.85     12.87 o 
  -6   9   9      216.73      178.34     14.62 o 
  -5   9   9       36.84       34.06      8.92 o 
  -4   9   9      506.09      498.71     16.63 o 
  -3   9   9      143.95      136.95     11.32 o 
  -2   9   9      459.76      474.19     16.56 o 
  -1   9   9      235.65      215.49     12.30 o 
   0   9   9       13.23       -1.07      7.34 o 
   1   9   9      232.60      245.98     30.36 o 
   2   9   9      454.40      438.32     21.17 o 
   3   9   9      147.64      124.00     15.07 o 
   4   9   9      503.76      494.93     22.65 o 
   5   9   9       34.52       25.09     20.61 o 
   6   9   9      223.46      242.51     19.54 o 
   7   9   9       93.26       98.73     15.06 o 
   8   9   9        1.09      -15.68     17.91 o 
   9   9   9       43.82       50.06     23.95 o 
  10   9   9       56.69       68.33     19.39 o 
  11   9   9        5.56       12.77     18.97 o 
 -11  10   9        1.07       20.91     26.99 o 
 -10  10   9        4.15       -4.97     13.97 o 
  -9  10   9       24.83       -1.02     14.30 o 
  -8  10   9        1.80       -0.40     11.90 o 
  -7  10   9       28.19       -1.96     10.92 o 
  -6  10   9        6.06       -3.19     10.16 o 
  -5  10   9       12.96       16.70      9.36 o 
  -4  10   9      223.96      244.97     12.67 o 
  -3  10   9      373.47      356.60     14.77 o 
  -2  10   9      120.03      157.11     12.14 o 
  -1  10   9      642.08      579.35     21.96 o 
   0  10   9     1563.98     1555.37     32.40 o 
   1  10   9      638.33      634.83     21.34 o 
   2  10   9      121.88      141.65     16.47 o 
   3  10   9      390.77      364.80     21.08 o 
   4  10   9      220.24      271.79     20.43 o 
   5  10   9       12.94       -1.65     11.75 o 
   6  10   9        4.35       -1.20     12.81 o 
   7  10   9       27.67        9.45     17.88 o 
   8  10   9        1.76       13.51     19.55 o 
   9  10   9       24.29        4.79     19.17 o 
  10  10   9        4.25       27.82     19.00 o 
  11  10   9        0.96      -18.10     27.55 o 
 -10  11   9       47.63       48.23     17.38 o 
  -9  11   9        4.63       -7.02     13.88 o 
  -8  11   9       23.63       11.21     13.37 o 
  -7  11   9       18.94       18.33     12.04 o 
  -6  11   9      137.78      139.08     15.22 o 
  -5  11   9       26.25       12.34      9.67 o 
  -4  11   9      300.01      334.17     16.33 o 
  -3  11   9       64.25       86.19     10.92 o 
  -2  11   9       95.96       82.64     11.07 o 
  -1  11   9       45.96       31.56     11.42 o 
   0  11   9      308.22      326.73     22.32 o 
   1  11   9       46.31       55.55     12.52 o 
   2  11   9       95.64       73.05     12.30 o 
   3  11   9       62.87       81.27     15.41 o 
   4  11   9      296.24      335.43     30.36 o 
   5  11   9       27.01       18.68     13.36 o 
   6  11   9      140.01      113.67     25.47 o 
   7  11   9       18.32      -19.70     19.70 o 
   8  11   9       23.44        5.54     22.62 o 
   9  11   9        4.57      -16.03     16.03 o 
  10  11   9       47.45       76.35     32.87 o 
  -9  12   9        6.48       -4.17     15.46 o 
  -8  12   9        0.27       -3.22     20.67 o 
  -7  12   9        1.42      -11.05     12.79 o 
  -6  12   9       25.35       34.97     17.87 o 
  -5  12   9      110.39      108.34     15.16 o 
  -4  12   9      225.31      239.11     15.28 o 
  -3  12   9       55.53       49.17     11.18 o 
  -2  12   9       54.91       49.24     14.39 o 
  -1  12   9       70.30       59.02     13.01 o 
   0  12   9       89.96      105.76     14.62 o 
   1  12   9       71.57       86.18     14.48 o 
   2  12   9       57.03       31.64     13.34 o 
   3  12   9       56.86       45.78     15.30 o 
   4  12   9      226.71      240.95     21.50 o 
   5  12   9      113.18      104.15     24.86 o 
   6  12   9       25.16       47.33     22.66 o 
   7  12   9        1.51      -21.60     21.60 o 
   8  12   9        0.24      -16.09     16.09 o 
   9  12   9        6.50        6.65     19.13 o 
  -8  13   9       24.36       36.92     41.09 o 
  -7  13   9        7.08       -5.32     19.77 o 
  -6  13   9       46.31       31.34     20.10 o 
  -5  13   9        3.30        8.65     14.51 o 
  -4  13   9       31.06       20.72     11.79 o 
  -3  13   9        7.85      -12.15     12.15 o 
  -2  13   9       63.27       67.07     14.12 o 
  -1  13   9       87.68       99.17     15.08 o 
   0  13   9        0.27        7.35     12.73 o 
   1  13   9       86.94       95.51     15.77 o 
   2  13   9       61.89       63.27     17.98 o 
   3  13   9        7.66       20.37     15.06 o 
   4  13   9       32.29       25.13     21.98 o 
   5  13   9        3.23       18.18     23.57 o 
   6  13   9       47.23       25.81     25.24 o 
   7  13   9        6.86        0.96     18.27 o 
   8  13   9       23.66       51.93     20.39 o 
  -7  14   9        6.45       -5.01     31.35 o 
  -6  14   9       15.05        5.81     20.68 o 
  -5  14   9       31.74       21.42     16.75 o 
  -4  14   9      100.76       95.45     17.23 o 
  -3  14   9       11.74       29.56     14.55 o 
  -2  14   9       57.25       80.01     16.29 o 
  -1  14   9       78.28       92.74     19.82 o 
   0  14   9        6.53       10.64     13.72 o 
   1  14   9       78.56      102.83     20.52 o 
   2  14   9       59.36       80.47     28.25 o 
   3  14   9       11.89       36.51     18.58 o 
   4  14   9      101.54      105.93     27.97 o 
   5  14   9       32.30       45.47     28.58 o 
   6  14   9       14.75      -17.12     22.54 o 
   7  14   9        6.50      -24.56     29.49 o 
  -5  15   9       75.23       73.11     47.78 o 
  -4  15   9       11.06       -0.22     15.91 o 
  -3  15   9        9.45        9.53     15.86 o 
  -2  15   9        7.65       -8.07     14.84 o 
  -1  15   9        6.39        9.14     15.46 o 
   0  15   9        0.00      -14.50     14.50 o 
   1  15   9        5.95       -8.67     13.92 o 
   2  15   9        8.41       -3.98     18.10 o 
   3  15   9        9.49       -1.39     18.52 o 
   4  15   9       11.19       11.16     27.25 o 
   5  15   9       74.94       81.49     32.53 o 
  -2  16   9       20.39        3.85     16.94 o 
  -1  16   9        6.15       16.22     21.99 o 
   0  16   9        4.24       -7.78     16.09 o 
   1  16   9        6.37       16.97     21.26 o 
   2  16   9       20.21       16.51     22.42 o 
   0   0  10     5377.90     5461.15     75.29 o 
   1   0  10      843.09      845.40     18.15 o 
   2   0  10        5.51        1.27      4.52 o 
   3   0  10     9397.83     9443.57    100.99 o 
   4   0  10        0.28       -2.45      6.81 o 
   5   0  10       26.84       24.06      7.37 o 
   6   0  10      360.91      365.08     14.58 o 
   7   0  10       14.50       13.65      7.43 o 
   8   0  10      175.00      184.27     14.99 o 
   9   0  10      524.53      570.41     21.43 o 
  10   0  10       12.37       12.70     11.03 o 
  11   0  10       76.35       76.70     14.97 o 
  12   0  10        3.43      -10.01     13.51 o 
  13   0  10       52.27       69.48     30.13 o 
 -13   1  10        3.68       -6.06     14.94 o 
 -12   1  10       30.58       48.86     14.96 o 
 -11   1  10        7.86        5.06     12.47 o 
 -10   1  10       15.70       20.35     14.14 o 
  -9   1  10      286.27      315.61     28.44 o 
  -8   1  10       23.93       15.17      8.20 o 
  -7   1  10       73.09       56.43      8.50 o 
  -6   1  10      411.86      398.95     15.71 o 
  -5   1  10      133.38      155.41     15.10 o 
  -4   1  10      622.05      659.74     13.99 o 
  -3   1  10       48.68       39.38      7.37 o 
  -2   1  10      114.48      115.56      8.80 o 
  -1   1  10      951.05      981.63     21.08 o 
   0   1  10      560.24      592.72     15.04 o 
   1   1  10      962.73     1001.95     19.82 o 
   2   1  10      109.62       98.43      8.27 o 
   3   1  10       52.68       34.43      8.56 o 
   4   1  10      628.62      643.98     13.67 o 
   5   1  10      129.44      143.76     10.87 o 
   6   1  10      394.17      348.41     14.13 o 
   7   1  10       68.15       49.95      9.61 o 
   8   1  10       22.42       14.88     14.58 o 
   9   1  10      291.03      286.31     17.64 o 
  10   1  10       17.67       19.16     11.26 o 
  11   1  10        7.48        5.57     12.24 o 
  12   1  10       30.27       71.82     15.72 o 
  13   1  10        3.07       -2.83     14.60 o 
 -13   2  10        5.78       -7.80     15.56 o 
 -12   2  10        7.05       -0.52     12.22 o 
 -11   2  10       42.36       27.18     13.08 o 
 -10   2  10        7.53        6.35     11.13 o 
  -9   2  10       14.94        0.72      8.70 o 
  -8   2  10       54.25       30.04      9.09 o 
  -7   2  10        7.63        6.99      7.58 o 
  -6   2  10      244.46      242.98     13.75 o 
  -5   2  10      194.63      226.42     15.48 o 
  -4   2  10      160.60      175.41      9.81 o 
  -3   2  10      734.95      772.32     32.29 o 
  -2   2  10     1183.18     1175.49     21.50 o 
  -1   2  10     1247.22     1268.49     22.55 o 
   0   2  10      231.13      191.99     13.39 o 
   1   2  10     1219.58     1271.70     22.57 o 
   2   2  10     1204.86     1228.29     22.39 o 
   3   2  10      724.18      754.16     17.55 o 
   4   2  10      169.51      203.39     11.13 o 
   5   2  10      200.58      221.11     11.73 o 
   6   2  10      252.98      256.38     16.80 o 
   7   2  10        6.60       35.42     11.97 o 
   8   2  10       52.48       60.44     13.85 o 
   9   2  10       13.74       12.44     14.19 o 
  10   2  10        7.61       -4.48     11.06 o 
  11   2  10       40.64       53.75     13.49 o 
  12   2  10        7.68        0.51     13.42 o 
  13   2  10        5.94       -2.72     15.44 o 
 -13   3  10        2.62      -22.70     26.83 o 
 -12   3  10       17.48       17.28     12.89 o 
 -11   3  10       96.06      109.38     16.33 o 
 -10   3  10       92.36      123.81     12.77 o 
  -9   3  10      108.10       89.03     11.19 o 
  -8   3  10      575.17      524.81     21.50 o 
  -7   3  10       17.94        4.27      8.82 o 
  -6   3  10      202.72      217.53     13.64 o 
  -5   3  10       23.04       20.85     12.71 o 
  -4   3  10      842.44      857.54     18.52 o 
  -3   3  10      571.42      582.76     15.54 o 
  -2   3  10      367.26      364.70     12.62 o 
  -1   3  10      850.70      871.23     18.43 o 
   0   3  10        0.71       -0.88      5.38 o 
   1   3  10      838.85      834.26     17.98 o 
   2   3  10      343.62      353.19     12.23 o 
   3   3  10      561.39      553.59     15.05 o 
   4   3  10      855.60      879.69     18.68 o 
   5   3  10       24.82       26.61      7.18 o 
   6   3  10      199.95      222.48     17.03 o 
   7   3  10       15.90       12.87     10.87 o 
   8   3  10      563.75      555.97     24.56 o 
   9   3  10      106.43       80.19     15.98 o 
  10   3  10       91.02      102.31     20.87 o 
  11   3  10       97.37      124.60     20.46 o 
  12   3  10       17.15       13.35     12.91 o 
  13   3  10        2.78       10.18     18.95 o 
 -13   4  10       17.58       13.82     20.28 o 
 -12   4  10       24.29       26.23     15.65 o 
 -11   4  10       52.86       26.58     12.23 o 
 -10   4  10       56.50       51.68     13.46 o 
  -9   4  10      127.89      115.24     15.42 o 
  -8   4  10      222.35      250.52     16.49 o 
  -7   4  10      344.92      339.76     15.97 o 
  -6   4  10       85.81       82.58     10.72 o 
  -5   4  10       46.47       39.70      9.98 o 
  -4   4  10       18.83       18.49      6.82 o 
  -3   4  10     1905.58     1961.73     43.17 o 
  -2   4  10       22.69       14.00      6.39 o 
  -1   4  10      890.45      915.98     19.63 o 
   0   4  10     1168.22     1223.99     22.71 o 
   1   4  10      858.12      879.38     19.05 o 
   2   4  10       24.29       14.69      6.41 o 
   3   4  10     1932.35     2015.09     30.30 o 
   4   4  10       18.25       24.43      6.78 o 
   5   4  10       46.18       43.87     18.64 o 
   6   4  10       88.62       75.79     13.53 o 
   7   4  10      353.65      359.42     20.61 o 
   8   4  10      223.09      277.37     20.80 o 
   9   4  10      126.19      152.73     18.81 o 
  10   4  10       54.25       56.13     16.65 o 
  11   4  10       54.08       80.24     18.84 o 
  12   4  10       23.24        0.84     36.32 o 
  13   4  10       17.29       32.94     32.22 o 
 -12   5  10       53.82       61.60     17.46 o 
 -11   5  10       32.76       20.62     18.47 o 
 -10   5  10       97.39       87.18     14.39 o 
  -9   5  10      150.11      154.38     15.38 o 
  -8   5  10      309.76      310.01     18.00 o 
  -7   5  10      401.49      349.92     17.02 o 
  -6   5  10      466.23      444.74     17.43 o 
  -5   5  10       45.54       46.55      9.53 o 
  -4   5  10      408.38      382.80     31.17 o 
  -3   5  10      364.56      341.26     13.20 o 
  -2   5  10       20.28       17.91      6.57 o 
  -1   5  10     1888.90     1849.54     29.64 o 
   0   5  10     1835.83     1725.06     30.38 o 
   1   5  10     1900.09     1915.17     52.82 o 
   2   5  10       21.24       32.74     12.23 o 
   3   5  10      374.93      349.24     23.28 o 
   4   5  10      416.64      386.93     18.62 o 
   5   5  10       42.04       41.25     12.79 o 
   6   5  10      457.46      414.47     20.78 o 
   7   5  10      398.85      376.46     22.00 o 
   8   5  10      309.55      301.42     20.63 o 
   9   5  10      150.77      156.50     18.95 o 
  10   5  10       93.98       69.20     16.47 o 
  11   5  10       32.62       33.78     17.14 o 
  12   5  10       52.41       65.28     21.16 o 
 -12   6  10       40.32       55.58     16.62 o 
 -11   6  10       37.36       46.66     22.15 o 
 -10   6  10       95.81      100.86     15.25 o 
  -9   6  10       10.12       -6.26     11.43 o 
  -8   6  10       58.60       51.68     12.97 o 
  -7   6  10        6.85       -4.04      9.64 o 
  -6   6  10       18.13       15.94      9.56 o 
  -5   6  10       99.76       93.30     11.07 o 
  -4   6  10       24.77       10.51      8.88 o 
  -3   6  10      107.95       94.37      9.43 o 
  -2   6  10      103.09      104.64      9.62 o 
  -1   6  10       99.40       88.94      9.34 o 
   0   6  10       89.77       92.73     13.64 o 
   1   6  10      102.12      106.65     29.98 o 
   2   6  10      107.86      107.95     20.41 o 
   3   6  10      104.09       95.96     12.45 o 
   4   6  10       20.62       40.26     11.02 o 
   5   6  10       95.00       95.08     14.14 o 
   6   6  10       20.00       18.16     10.91 o 
   7   6  10        5.75        7.20     20.61 o 
   8   6  10       60.54       70.87     28.62 o 
   9   6  10       10.94       -6.16     13.17 o 
  10   6  10       97.08      121.76     19.62 o 
  11   6  10       36.78       41.75     26.99 o 
  12   6  10       40.39       18.19     19.63 o 
 -12   7  10        2.29       -8.95     15.96 o 
 -11   7  10        1.65       -1.96     14.22 o 
 -10   7  10       63.87       53.16     14.10 o 
  -9   7  10      196.85      202.10     17.44 o 
  -8   7  10       33.14       14.76     16.20 o 
  -7   7  10      156.11      166.78     15.05 o 
  -6   7  10      405.04      426.85     27.67 o 
  -5   7  10       28.41       21.96      9.52 o 
  -4   7  10      158.33      157.35     12.33 o 
  -3   7  10      263.71      241.04     13.48 o 
  -2   7  10       50.01       46.05      8.98 o 
  -1   7  10        9.14        1.92      9.41 o 
   0   7  10      189.25      210.72     12.32 o 
   1   7  10        8.13       -2.13      6.69 o 
   2   7  10       50.15       67.50     11.57 o 
   3   7  10      259.75      237.56     28.01 o 
   4   7  10      162.62      129.62     14.91 o 
   5   7  10       27.54       15.80     11.96 o 
   6   7  10      403.40      444.54     66.55 o 
   7   7  10      156.15      166.41     17.23 o 
   8   7  10       33.43       27.95     13.60 o 
   9   7  10      193.71      201.55     20.36 o 
  10   7  10       62.09        9.22     20.31 o 
  11   7  10        1.58      -14.99     17.41 o 
  12   7  10        2.27       -1.13     29.53 o 
 -11   8  10       19.62       13.67     15.66 o 
 -10   8  10       96.40      117.66     16.49 o 
  -9   8  10       71.92       92.10     14.72 o 
  -8   8  10       83.08       88.77     13.87 o 
  -7   8  10      146.15      173.76     21.71 o 
  -6   8  10      349.40      324.66     28.43 o 
  -5   8  10      137.53      162.64     17.03 o 
  -4   8  10      212.89      217.98     19.13 o 
  -3   8  10      628.95      597.43     19.02 o 
  -2   8  10        8.90       10.38      7.74 o 
  -1   8  10      407.71      423.37     20.57 o 
   0   8  10     1647.84     1582.03     29.07 o 
   1   8  10      407.28      381.14     27.59 o 
   2   8  10        9.38        3.23     13.25 o 
   3   8  10      633.07      566.27     23.19 o 
   4   8  10      215.55      249.11     18.85 o 
   5   8  10      131.95      145.81     15.80 o 
   6   8  10      351.50      324.29     20.68 o 
   7   8  10      147.19      135.43     18.58 o 
   8   8  10       83.25      111.99     17.04 o 
   9   8  10       70.78       57.16     25.09 o 
  10   8  10       96.88      111.66     26.72 o 
  11   8  10       20.48      -12.99     18.02 o 
 -11   9  10        6.77       14.31     15.88 o 
 -10   9  10       35.10       30.30     15.18 o 
  -9   9  10        6.34        5.53     12.61 o 
  -8   9  10       71.20       64.05     13.50 o 
  -7   9  10       36.28       11.77     11.38 o 
  -6   9  10        7.40       16.56     20.70 o 
  -5   9  10       64.46       57.71     10.04 o 
  -4   9  10       89.57       93.98     10.56 o 
  -3   9  10      259.01      307.68     14.43 o 
  -2   9  10      484.53      431.83     18.24 o 
  -1   9  10      475.05      434.42     16.63 o 
   0   9  10      205.78      213.97     18.10 o 
   1   9  10      472.62      466.79     21.73 o 
   2   9  10      492.19      432.43     21.22 o 
   3   9  10      260.65      286.20     21.50 o 
   4   9  10       88.08       77.33     15.12 o 
   5   9  10       60.64       48.80     14.07 o 
   6   9  10        8.13       29.21     13.43 o 
   7   9  10       33.38       -0.45     13.83 o 
   8   9  10       72.16       71.09     25.39 o 
   9   9  10        6.26       14.46     20.76 o 
  10   9  10       33.68       43.23     25.20 o 
  11   9  10        6.59        3.43     19.45 o 
 -10  10  10        0.71       -4.46     14.66 o 
  -9  10  10       23.05       38.58     15.39 o 
  -8  10  10       67.12       63.16     15.22 o 
  -7  10  10       12.65        2.20     12.08 o 
  -6  10  10      112.92      111.41     21.34 o 
  -5  10  10       26.46       31.46      9.97 o 
  -4  10  10       16.35       -2.31      8.94 o 
  -3  10  10       84.42       82.58     11.08 o 
  -2  10  10      157.35      163.69     12.87 o 
  -1  10  10      171.61      200.27     20.98 o 
   0  10  10       72.50       51.24     13.97 o 
   1  10  10      170.11      197.90     21.43 o 
   2  10  10      151.65      140.97     23.93 o 
   3  10  10       81.92       61.11     20.65 o 
   4  10  10       16.55       -0.71     12.56 o 
   5  10  10       27.38       17.41     12.64 o 
   6  10  10      115.99      101.29     21.44 o 
   7  10  10       11.87       11.08     18.83 o 
   8  10  10       66.83       71.73     24.33 o 
   9  10  10       23.30       -4.78     24.33 o 
  10  10  10        0.63      -17.41     17.41 o 
  -9  11  10       23.48       24.95     14.66 o 
  -8  11  10       22.14       28.08     19.82 o 
  -7  11  10       27.92       32.03     13.51 o 
  -6  11  10       64.13       45.03     13.46 o 
  -5  11  10       17.59       15.20     10.01 o 
  -4  11  10      252.74      242.15     23.51 o 
  -3  11  10       59.77       56.98     11.08 o 
  -2  11  10       28.61       18.34      9.68 o 
  -1  11  10      353.24      358.04     19.04 o 
   0  11  10        7.23        6.11     14.89 o 
   1  11  10      352.74      344.99     22.07 o 
   2  11  10       29.93       12.44     12.56 o 
   3  11  10       60.57       81.68     16.46 o 
   4  11  10      253.50      264.83     25.71 o 
   5  11  10       17.72       -0.93     14.30 o 
   6  11  10       64.68       53.91     15.98 o 
   7  11  10       28.02       24.25     20.08 o 
   8  11  10       21.92       27.71     23.46 o 
   9  11  10       23.11       -4.99     16.44 o 
  -9  12  10       14.45      -20.08     22.58 o 
  -8  12  10        6.49      -14.56     14.56 o 
  -7  12  10       11.02       -5.92     12.81 o 
  -6  12  10       63.43       53.38     24.10 o 
  -5  12  10       64.41       51.13     15.40 o 
  -4  12  10        0.75        2.50     10.84 o 
  -3  12  10      163.00      173.32     25.91 o 
  -2  12  10        8.47        9.33     12.57 o 
  -1  12  10        5.51        3.59     12.05 o 
   0  12  10      139.95      163.18     21.76 o 
   1  12  10        5.44       21.86     13.24 o 
   2  12  10        8.94       20.92     15.65 o 
   3  12  10      166.15      207.81     20.44 o 
   4  12  10        0.65       -5.06     13.94 o 
   5  12  10       63.34       60.05     16.14 o 
   6  12  10       64.68       59.51     24.29 o 
   7  12  10       10.74      -21.90     21.90 o 
   8  12  10        6.33       18.52     17.30 o 
   9  12  10       13.58       -0.46     26.83 o 
  -7  13  10       26.51       16.27     21.19 o 
  -6  13  10        6.68       -7.86     17.89 o 
  -5  13  10        9.58        1.62     20.16 o 
  -4  13  10       30.12       20.83     13.85 o 
  -3  13  10       20.27       17.60     13.77 o 
  -2  13  10       36.80       51.48     13.75 o 
  -1  13  10      100.12       94.17     15.69 o 
   0  13  10       37.90       35.74     18.36 o 
   1  13  10      100.63       85.63     15.43 o 
   2  13  10       36.03       20.33     16.40 o 
   3  13  10       19.25       14.79     21.39 o 
   4  13  10       30.32       35.82     17.23 o 
   5  13  10       10.06       28.05     25.85 o 
   6  13  10        6.93        2.85     24.63 o 
   7  13  10       26.18       -3.68     23.57 o 
  -6  14  10        9.43       13.99     22.05 o 
  -5  14  10       71.26       68.76     55.28 o 
  -4  14  10        1.62        3.89     15.25 o 
  -3  14  10       31.57       32.01     15.15 o 
  -2  14  10       24.12       35.59     15.02 o 
  -1  14  10       22.40        6.57     14.45 o 
   0  14  10       21.67       -9.50     15.03 o 
   1  14  10       21.81       35.79     15.27 o 
   2  14  10       23.93       28.37     22.41 o 
   3  14  10       32.17       26.89     18.33 o 
   4  14  10        1.54       -2.16     23.80 o 
   5  14  10       70.56       71.39     28.20 o 
   6  14  10        9.97       -3.26     24.71 o 
  -4  15  10       10.13       14.68     17.72 o 
  -3  15  10        0.07        4.68     16.13 o 
  -2  15  10       27.37       15.28     15.93 o 
  -1  15  10        5.66       11.82     16.53 o 
   0  15  10       27.48       53.37     17.31 o 
   1  15  10        5.86        5.93     16.07 o 
   2  15  10       26.96       -4.14     24.59 o 
   3  15  10        0.15       -0.30     25.85 o 
   4  15  10       10.20       -3.42     27.71 o 
   1   0  11      113.65       84.54      9.71 o 
   2   0  11      311.16      283.45     10.51 o 
   3   0  11     1485.40     1450.85     22.34 o 
   4   0  11        1.28       -4.78      5.43 o 
   5   0  11        0.14       -0.43      7.23 o 
   6   0  11      207.99      220.99     13.75 o 
   7   0  11        2.67       -8.96      8.96 o 
   8   0  11      508.84      503.08     26.18 o 
   9   0  11      137.21      133.46     16.37 o 
  10   0  11       29.63       26.72     12.04 o 
  11   0  11       32.65       54.87     14.94 o 
  12   0  11       10.62        0.73     14.77 o 
  13   0  11        4.22       29.21     15.70 o 
 -13   1  11       45.47       54.19     18.52 o 
 -12   1  11        2.64       -8.37     14.04 o 
 -11   1  11       37.06       32.84     14.03 o 
 -10   1  11      121.18      110.31     20.64 o 
  -9   1  11       80.17       84.95     13.48 o 
  -8   1  11      388.65      384.10     15.48 o 
  -7   1  11      703.79      654.06     20.45 o 
  -6   1  11      424.89      389.67     16.18 o 
  -5   1  11      366.17      353.50     15.29 o 
  -4   1  11       96.88       91.41      7.61 o 
  -3   1  11      315.06      298.97     10.92 o 
  -2   1  11     1197.18     1120.74     29.17 o 
  -1   1  11     2049.79     2189.76     50.83 o 
   0   1  11     2079.19     2043.00     31.28 o 
   1   1  11     2057.40     2167.88     32.72 o 
   2   1  11     1200.59     1120.28     19.16 o 
   3   1  11      321.83      300.36     10.62 o 
   4   1  11       95.11      122.61      8.29 o 
   5   1  11      365.85      336.01     14.00 o 
   6   1  11      427.88      404.07     15.91 o 
   7   1  11      686.61      652.54     26.50 o 
   8   1  11      380.48      410.48     50.82 o 
   9   1  11       80.21      100.25     17.48 o 
  10   1  11      122.77      126.63     14.86 o 
  11   1  11       37.07       45.42     14.03 o 
  12   1  11        2.77      -11.75     13.95 o 
  13   1  11       45.12       67.22     17.46 o 
 -13   2  11        1.04      -15.86     15.86 o 
 -12   2  11       53.67       36.87     16.40 o 
 -11   2  11       18.39       19.56     14.15 o 
 -10   2  11      173.00      216.37     18.00 o 
  -9   2  11      100.82       89.17     11.38 o 
  -8   2  11      319.51      283.24     15.13 o 
  -7   2  11       40.29       33.66      9.17 o 
  -6   2  11      599.75      599.46     49.19 o 
  -5   2  11      133.58      114.89     19.85 o 
  -4   2  11        6.53        2.28      6.47 o 
  -3   2  11       51.93       62.59      7.93 o 
  -2   2  11      599.81      523.61     15.23 o 
  -1   2  11       66.66       83.83     11.66 o 
   0   2  11     3397.32     3418.19     44.27 o 
   1   2  11       70.23       71.61      8.13 o 
   2   2  11      613.42      592.65     15.97 o 
   3   2  11       52.44       56.95      8.11 o 
   4   2  11        4.02        7.62      6.63 o 
   5   2  11      133.41      155.61     11.34 o 
   6   2  11      612.14      639.21     25.36 o 
   7   2  11       38.76       44.60     13.71 o 
   8   2  11      311.90      302.43     22.96 o 
   9   2  11      101.68      122.58     26.30 o 
  10   2  11      175.79      220.33     21.94 o 
  11   2  11       18.90        2.49     22.11 o 
  12   2  11       52.01       16.78     18.51 o 
  13   2  11        0.92        8.78     16.38 o 
 -13   3  11       10.08        8.69     24.94 o 
 -12   3  11        9.43        8.65     15.55 o 
 -11   3  11       23.75       14.30     14.02 o 
 -10   3  11       23.07        6.67     10.63 o 
  -9   3  11       64.21       87.55     11.78 o 
  -8   3  11       57.99       69.48     11.88 o 
  -7   3  11      750.85      777.55     29.78 o 
  -6   3  11       68.40       62.84     13.34 o 
  -5   3  11      183.41      191.76     27.00 o 
  -4   3  11      373.04      365.93     14.20 o 
  -3   3  11     1451.00     1443.89     25.77 o 
  -2   3  11      777.91      794.61     30.78 o 
  -1   3  11     1290.54     1289.47     32.88 o 
   0   3  11     1214.10     1231.12     23.43 o 
   1   3  11     1295.10     1330.71     30.27 o 
   2   3  11      783.07      785.89     20.57 o 
   3   3  11     1432.42     1417.55     25.40 o 
   4   3  11      372.64      386.42     14.16 o 
   5   3  11      183.29      175.48     21.90 o 
   6   3  11       65.06       38.31     12.73 o 
   7   3  11      772.32      757.09     28.46 o 
   8   3  11       59.43       56.72     15.57 o 
   9   3  11       64.03       87.44     15.90 o 
  10   3  11       21.84       24.35     16.28 o 
  11   3  11       23.52       15.79     18.44 o 
  12   3  11        9.63       -6.56     19.03 o 
  13   3  11        9.99        9.00     30.93 o 
 -12   4  11        2.29       19.55     16.03 o 
 -11   4  11       34.69       35.56     14.86 o 
 -10   4  11      204.71      236.12     16.68 o 
  -9   4  11       92.80       84.38     13.71 o 
  -8   4  11       25.71       13.40     10.38 o 
  -7   4  11      656.72      675.38     21.47 o 
  -6   4  11      369.13      370.02     30.21 o 
  -5   4  11      375.96      361.46     19.03 o 
  -4   4  11      427.22      429.95     14.72 o 
  -3   4  11     1161.10     1157.08     23.13 o 
  -2   4  11     1184.11     1183.81     26.08 o 
  -1   4  11      126.89      112.07      9.82 o 
   0   4  11      668.52      684.44     17.46 o 
   1   4  11      117.01      118.65      9.57 o 
   2   4  11     1188.84     1163.13     22.72 o 
   3   4  11     1150.71     1142.26     34.70 o 
   4   4  11      425.00      424.53     19.93 o 
   5   4  11      368.64      371.93     19.44 o 
   6   4  11      380.02      400.29     20.98 o 
   7   4  11      650.19      643.15     26.11 o 
   8   4  11       25.32       -0.35     11.96 o 
   9   4  11       91.59       95.39     16.97 o 
  10   4  11      205.24      231.40     22.27 o 
  11   4  11       33.80       17.62     18.38 o 
  12   4  11        2.49       17.95     20.22 o 
 -12   5  11        2.27        1.73     15.57 o 
 -11   5  11       82.47      109.54     15.85 o 
 -10   5  11       15.63       13.10     13.29 o 
  -9   5  11      100.15      102.54     13.71 o 
  -8   5  11       42.13       31.29     11.91 o 
  -7   5  11        0.55       -0.61     13.22 o 
  -6   5  11       53.83       55.63     10.97 o 
  -5   5  11      326.74      317.71     32.49 o 
  -4   5  11      403.96      438.35     15.38 o 
  -3   5  11      175.32      156.17     11.32 o 
  -2   5  11      474.06      449.46     15.00 o 
  -1   5  11      455.38      445.10     14.88 o 
   0   5  11        0.70        8.49      6.97 o 
   1   5  11      452.63      451.88     15.18 o 
   2   5  11      465.53      491.89     15.24 o 
   3   5  11      175.46      176.49     15.82 o 
   4   5  11      401.63      425.28     20.13 o 
   5   5  11      333.39      329.66     30.14 o 
   6   5  11       55.19       39.51     13.56 o 
   7   5  11        0.39       11.77     12.76 o 
   8   5  11       42.18       37.65     20.91 o 
   9   5  11       99.07      112.56     18.34 o 
  10   5  11       16.01       28.78     16.94 o 
  11   5  11       81.22      124.30     20.11 o 
  12   5  11        2.08      -15.22     24.48 o 
 -12   6  11       24.53       -8.15     15.09 o 
 -11   6  11       71.30       57.23     16.05 o 
 -10   6  11      154.78      197.92     18.58 o 
  -9   6  11       58.07       67.47     13.71 o 
  -8   6  11      126.53       93.71     15.35 o 
  -7   6  11      134.17      122.87     13.68 o 
  -6   6  11       43.18       71.64     13.50 o 
  -5   6  11       84.58      111.22     15.24 o 
  -4   6  11      208.23      199.60     12.69 o 
  -3   6  11      480.98      480.74     18.28 o 
  -2   6  11      179.08      209.25     13.07 o 
  -1   6  11      276.26      275.58     13.64 o 
   0   6  11      614.90      605.46     32.77 o 
   1   6  11      286.83      274.48     12.49 o 
   2   6  11      176.34      202.06     26.07 o 
   3   6  11      483.82      490.40     21.45 o 
   4   6  11      196.36      190.43     20.19 o 
   5   6  11       89.37      103.33     14.10 o 
   6   6  11       46.49       58.43     13.78 o 
   7   6  11      133.63      136.78     27.42 o 
   8   6  11      127.55      110.19     22.83 o 
   9   6  11       57.46       49.39     27.78 o 
  10   6  11      153.14      148.85     27.76 o 
  11   6  11       71.37       30.29     25.43 o 
  12   6  11       25.01       20.82     20.61 o 
 -11   7  11       79.26      121.35     28.96 o 
 -10   7  11       20.24        6.76     13.15 o 
  -9   7  11       31.64       13.90     13.75 o 
  -8   7  11       48.94       50.24     13.18 o 
  -7   7  11       23.50       34.95     11.31 o 
  -6   7  11      101.73       78.48     12.39 o 
  -5   7  11      236.17      255.15     20.46 o 
  -4   7  11       82.31       61.41     10.30 o 
  -3   7  11       17.25       19.44      8.83 o 
  -2   7  11      166.64      187.55     22.69 o 
  -1   7  11      377.92      376.74     18.39 o 
   0   7  11      832.77      820.40     20.59 o 
   1   7  11      377.41      349.18     14.55 o 
   2   7  11      168.09      158.71     15.96 o 
   3   7  11       14.68       14.14     10.62 o 
   4   7  11       80.00       71.75     14.02 o 
   5   7  11      242.73      288.41     38.68 o 
   6   7  11      102.20       70.40     14.95 o 
   7   7  11       22.59       12.48     12.23 o 
   8   7  11       50.25       55.93     15.93 o 
   9   7  11       32.34       23.74     15.87 o 
  10   7  11       19.78       20.65     24.67 o 
  11   7  11       78.49       85.36     29.76 o 
 -11   8  11        7.88       -4.69     18.68 o 
 -10   8  11        4.51       -7.52     13.72 o 
  -9   8  11       38.03       23.48     13.77 o 
  -8   8  11      253.45      264.37     22.32 o 
  -7   8  11       52.80       51.92     12.55 o 
  -6   8  11      150.32      152.61     15.18 o 
  -5   8  11      229.62      288.54     22.42 o 
  -4   8  11       35.46        9.09      9.91 o 
  -3   8  11      177.59      185.83     14.06 o 
  -2   8  11      113.38      103.92     12.00 o 
  -1   8  11      228.06      237.32     13.86 o 
   0   8  11      626.40      630.36     19.33 o 
   1   8  11      213.84      234.16     18.96 o 
   2   8  11      112.95       93.05     14.17 o 
   3   8  11      183.52      192.85     55.47 o 
   4   8  11       34.85       36.02     12.64 o 
   5   8  11      230.23      253.41     20.19 o 
   6   8  11      148.02      138.02     17.42 o 
   7   8  11       54.11       35.15     14.87 o 
   8   8  11      251.32      227.20     21.48 o 
   9   8  11       38.18       34.98     16.83 o 
  10   8  11        4.55       14.84     23.19 o 
  11   8  11        8.43       63.65     30.52 o 
 -10   9  11        8.03       -0.06     14.24 o 
  -9   9  11      112.60      104.95     16.58 o 
  -8   9  11        0.53       11.40     12.24 o 
  -7   9  11      182.48      218.35     17.39 o 
  -6   9  11       35.53       22.64     11.27 o 
  -5   9  11      114.12       77.82     19.95 o 
  -4   9  11       41.38       44.66     11.18 o 
  -3   9  11       23.95       18.54     10.10 o 
  -2   9  11      136.05      141.10     12.69 o 
  -1   9  11      677.10      696.12     20.94 o 
   0   9  11       11.41       30.11     12.39 o 
   1   9  11      672.97      621.89     25.25 o 
   2   9  11      132.53      143.43     17.30 o 
   3   9  11       26.11       30.03     13.54 o 
   4   9  11       42.94       27.22     13.16 o 
   5   9  11      117.34      111.09     19.03 o 
   6   9  11       36.69       15.85     13.27 o 
   7   9  11      184.83      207.19     34.20 o 
   8   9  11        0.56       17.08     15.84 o 
   9   9  11      114.72      125.21     28.39 o 
  10   9  11        7.76       15.56     25.58 o 
 -10  10  11       19.15        1.61     15.30 o 
  -9  10  11       14.21        2.99     14.60 o 
  -8  10  11       16.37        1.46     13.04 o 
  -7  10  11       62.81       36.93     17.72 o 
  -6  10  11       29.69       22.59     13.25 o 
  -5  10  11       75.78       99.49     15.17 o 
  -4  10  11        8.34       -5.66      9.44 o 
  -3  10  11      103.15      123.38     13.44 o 
  -2  10  11      292.70      284.67     17.24 o 
  -1  10  11      453.52      459.89     47.03 o 
   0  10  11      271.50      279.42     21.20 o 
   1  10  11      456.16      495.53     29.72 o 
   2  10  11      290.76      275.18     21.72 o 
   3  10  11       99.94       86.49     15.87 o 
   4  10  11        9.21       10.75     14.17 o 
   5  10  11       74.39       68.95     26.61 o 
   6  10  11       29.20       31.80     15.04 o 
   7  10  11       63.33       50.78     16.31 o 
   8  10  11       16.01       22.51     23.95 o 
   9  10  11       13.49       12.30     26.45 o 
  10  10  11       18.70       -6.83     28.20 o 
  -9  11  11       53.13       46.67     16.70 o 
  -8  11  11        0.66        8.33     14.31 o 
  -7  11  11      177.30      201.59     18.27 o 
  -6  11  11       51.66       70.36     17.74 o 
  -5  11  11       65.98       40.76     14.79 o 
  -4  11  11       43.90       48.28     11.60 o 
  -3  11  11       83.31       76.28     11.53 o 
  -2  11  11       10.50       -2.29     15.68 o 
  -1  11  11       22.10       17.73     21.25 o 
   0  11  11      156.01      194.98     20.19 o 
   1  11  11       22.96       12.17     14.33 o 
   2  11  11        9.93       11.48     13.62 o 
   3  11  11       81.88       82.88     37.82 o 
   4  11  11       45.55       38.59     15.38 o 
   5  11  11       64.92       94.10     18.28 o 
   6  11  11       51.22       44.99     16.74 o 
   7  11  11      175.14      217.97     31.92 o 
   8  11  11        0.67       -9.64     22.28 o 
   9  11  11       54.14       63.00     29.45 o 
  -8  12  11        7.65      -15.39     15.39 o 
  -7  12  11       49.88       41.03     15.51 o 
  -6  12  11       26.73       21.72     20.10 o 
  -5  12  11       13.33        0.40     17.30 o 
  -4  12  11        7.97       -7.44     10.94 o 
  -3  12  11       38.61       36.23     13.51 o 
  -2  12  11       30.27       15.08     13.16 o 
  -1  12  11      173.64      195.40     17.46 o 
   0  12  11      215.88      189.05     20.56 o 
   1  12  11      173.29      187.90     20.41 o 
   2  12  11       31.30       33.59     16.07 o 
   3  12  11       38.73       38.64     16.12 o 
   4  12  11        7.47       23.71     25.56 o 
   5  12  11       14.40       23.58     16.87 o 
   6  12  11       26.35       46.65     26.91 o 
   7  12  11       50.60       65.78     27.29 o 
   8  12  11        7.62       60.39     26.42 o 
  -7  13  11        5.19       -2.92     19.96 o 
  -6  13  11       14.97       30.65     22.49 o 
  -5  13  11       44.09       28.08     19.54 o 
  -4  13  11       59.12       41.01     19.23 o 
  -3  13  11       18.77        4.94     14.42 o 
  -2  13  11       51.81       63.41     15.92 o 
  -1  13  11       24.36       12.67     14.19 o 
   0  13  11        2.65       -1.34     21.24 o 
   1  13  11       22.99        8.98     16.11 o 
   2  13  11       51.35       55.82     19.22 o 
   3  13  11       18.06       13.81     16.33 o 
   4  13  11       58.57       66.60     19.20 o 
   5  13  11       43.80       20.31     27.33 o 
   6  13  11       14.67      -22.81     22.81 o 
   7  13  11        5.04       10.06     25.16 o 
  -5  14  11        8.00       41.48     31.01 o 
  -4  14  11       35.65       20.07     20.56 o 
  -3  14  11       10.45       30.79     18.34 o 
  -2  14  11       18.26       18.60     15.54 o 
  -1  14  11       20.97       15.11     15.32 o 
   0  14  11        0.02      -17.89     17.89 o 
   1  14  11       21.64       34.93     18.81 o 
   2  14  11       18.42       29.65     19.46 o 
   3  14  11       11.21       21.32     19.42 o 
   4  14  11       34.48       21.22     28.88 o 
   5  14  11        8.32       31.92     26.53 o 
  -3  15  11        0.66      -11.90     17.17 o 
  -2  15  11       21.48       18.63     16.57 o 
  -1  15  11        0.42        0.84     16.49 o 
   0  15  11       17.62      -15.26     15.95 o 
   1  15  11        0.40      -10.33     19.38 o 
   2  15  11       21.55       26.65     35.81 o 
   3  15  11        0.56       -7.06     25.62 o 
   0   0  12      874.85      873.51     47.33 o 
   1   0  12      614.72      632.43     14.95 o 
   2   0  12      326.07      374.22     16.08 o 
   3   0  12       35.26       34.95      6.95 o 
   4   0  12      503.77      463.24     16.48 o 
   5   0  12       80.11       67.77     10.50 o 
   6   0  12      304.69      315.61     19.66 o 
   7   0  12       15.11       12.36      9.63 o 
   8   0  12       58.03       27.02     16.72 o 
   9   0  12       37.90       13.70     15.53 o 
  10   0  12       40.03       38.21     16.44 o 
  11   0  12       18.74       13.96     27.06 o 
  12   0  12        3.83       -8.12     20.80 o 
 -12   1  12       74.12       61.50     17.13 o 
 -11   1  12       16.84       -2.95     15.19 o 
 -10   1  12      338.82      325.51     20.79 o 
  -9   1  12       15.18       30.90     16.42 o 
  -8   1  12      479.11      463.96     25.17 o 
  -7   1  12      137.12      137.61     13.21 o 
  -6   1  12     2303.56     2218.54     38.49 o 
  -5   1  12      144.25      139.21     12.92 o 
  -4   1  12      534.19      554.77     24.90 o 
  -3   1  12      252.26      247.82     11.01 o 
  -2   1  12      446.69      477.74     13.35 o 
  -1   1  12      142.23      153.04      9.37 o 
   0   1  12       16.19        6.13      5.83 o 
   1   1  12      144.09      142.95      9.27 o 
   2   1  12      443.59      454.37     12.94 o 
   3   1  12      252.43      236.07     10.54 o 
   4   1  12      549.93      574.94     17.73 o 
   5   1  12      152.21      153.35     12.31 o 
   6   1  12     2298.46     2347.46     38.48 o 
   7   1  12      133.27      130.65     17.39 o 
   8   1  12      483.34      481.98     26.07 o 
   9   1  12       14.59       31.13     16.06 o 
  10   1  12      340.50      366.38     26.74 o 
  11   1  12       17.52       20.04     19.19 o 
  12   1  12       73.04      114.75     22.61 o 
 -12   2  12        4.36        8.90     16.37 o 
 -11   2  12       37.39       36.16     15.44 o 
 -10   2  12       23.21       15.04     12.92 o 
  -9   2  12       41.54       42.78     13.06 o 
  -8   2  12       56.91       71.36     13.57 o 
  -7   2  12      175.28      159.60     14.37 o 
  -6   2  12        2.99       -4.46      9.17 o 
  -5   2  12       81.55       92.35     13.71 o 
  -4   2  12     1603.49     1553.20     35.83 o 
  -3   2  12      673.60      680.48     17.86 o 
  -2   2  12     1198.60     1251.97     32.29 o 
  -1   2  12      284.95      291.34     13.09 o 
   0   2  12      715.63      715.12     18.20 o 
   1   2  12      283.03      307.58     16.25 o 
   2   2  12     1176.88     1241.78     24.52 o 
   3   2  12      669.24      655.06     18.00 o 
   4   2  12     1587.03     1509.35     32.92 o 
   5   2  12       79.96       88.49     10.22 o 
   6   2  12        4.13       -4.84     12.18 o 
   7   2  12      176.20      167.72     18.60 o 
   8   2  12       58.23       77.35     16.46 o 
   9   2  12       41.40       41.43     15.79 o 
  10   2  12       23.57       18.89     22.64 o 
  11   2  12       37.27       48.96     20.44 o 
  12   2  12        3.98       16.83     20.05 o 
 -12   3  12       12.42       16.33     19.08 o 
 -11   3  12       40.68       26.36     15.02 o 
 -10   3  12       39.22       32.54     13.34 o 
  -9   3  12       87.98       87.32     11.94 o 
  -8   3  12      516.36      451.77     22.36 o 
  -7   3  12       39.89       18.06     13.34 o 
  -6   3  12      900.95      892.94     62.02 o 
  -5   3  12      595.54      566.93     22.78 o 
  -4   3  12      114.87      109.62     13.59 o 
  -3   3  12      159.89      159.32     11.12 o 
  -2   3  12      172.44      194.06     11.96 o 
  -1   3  12      100.10       91.98      9.73 o 
   0   3  12      106.53      112.00     14.15 o 
   1   3  12      105.44      113.36      9.82 o 
   2   3  12      176.22      199.49     13.83 o 
   3   3  12      160.38      195.24     15.12 o 
   4   3  12      114.31      109.27     10.49 o 
   5   3  12      595.02      579.95     24.34 o 
   6   3  12      913.00      912.61     30.65 o 
   7   3  12       40.88       43.37     14.47 o 
   8   3  12      522.36      473.82     25.14 o 
   9   3  12       89.88       57.13     33.59 o 
  10   3  12       37.65       13.02     15.97 o 
  11   3  12       40.49       71.48     19.79 o 
  12   3  12       11.89      -17.47     18.73 o 
 -12   4  12        4.39       24.25     17.76 o 
 -11   4  12       48.03       34.41     17.73 o 
 -10   4  12       17.47       15.71     11.99 o 
  -9   4  12       78.42       61.07     16.15 o 
  -8   4  12      108.31       97.94     14.26 o 
  -7   4  12       16.33       23.55     12.71 o 
  -6   4  12      229.30      251.67     20.44 o 
  -5   4  12       25.69       17.85     12.49 o 
  -4   4  12       63.90       36.22     11.50 o 
  -3   4  12       69.34       82.87      9.12 o 
  -2   4  12      134.44      139.01     11.17 o 
  -1   4  12      140.51      127.81     10.97 o 
   0   4  12      466.11      426.14     14.96 o 
   1   4  12      140.11      142.52     10.98 o 
   2   4  12      134.98      156.68     11.57 o 
   3   4  12       62.66       57.44      8.90 o 
   4   4  12       65.77       74.38     13.33 o 
   5   4  12       27.81       36.30     12.07 o 
   6   4  12      223.93      251.39     20.43 o 
   7   4  12       17.56       -4.79     12.50 o 
   8   4  12      109.23       92.81     19.41 o 
   9   4  12       81.02       83.80     18.90 o 
  10   4  12       18.24       59.39     33.34 o 
  11   4  12       48.05       38.14     20.06 o 
  12   4  12        4.24      -14.63     24.56 o 
 -12   5  12        5.49        9.77     17.23 o 
 -11   5  12       25.04        3.63     12.94 o 
 -10   5  12       21.50       -1.01     13.77 o 
  -9   5  12       53.95       49.18     13.15 o 
  -8   5  12      109.65      103.74     14.60 o 
  -7   5  12      125.75      120.20     17.52 o 
  -6   5  12       76.84       51.55     15.64 o 
  -5   5  12       62.07       64.26     13.15 o 
  -4   5  12      160.56      173.24     23.78 o 
  -3   5  12      274.16      273.49     29.67 o 
  -2   5  12      695.38      698.28     22.51 o 
  -1   5  12      836.97      796.42     31.22 o 
   0   5  12       25.12       21.84      7.48 o 
   1   5  12      845.83      838.58     35.81 o 
   2   5  12      680.00      684.78     21.03 o 
   3   5  12      267.42      274.74     49.78 o 
   4   5  12      163.33      193.10     18.23 o 
   5   5  12       66.71       80.54     20.42 o 
   6   5  12       80.19       66.17     14.20 o 
   7   5  12      126.58      125.83     16.95 o 
   8   5  12      111.53      110.86     17.59 o 
   9   5  12       54.11       47.48     16.70 o 
  10   5  12       22.45       23.59     16.01 o 
  11   5  12       24.81       21.56     18.56 o 
  12   5  12        4.94        5.43     25.92 o 
 -11   6  12        6.29      -11.27     15.93 o 
 -10   6  12        1.37        3.51     13.47 o 
  -9   6  12       40.89       49.37     14.03 o 
  -8   6  12      305.62      367.37     22.39 o 
  -7   6  12       12.94       23.84     11.61 o 
  -6   6  12       31.65       24.19     14.15 o 
  -5   6  12      175.69      132.42     16.64 o 
  -4   6  12      581.15      529.08     23.28 o 
  -3   6  12       25.52       11.81     10.39 o 
  -2   6  12      669.76      694.95     19.93 o 
  -1   6  12        5.06        4.63      7.92 o 
   0   6  12      830.90      832.11     20.87 o 
   1   6  12        3.64        7.86     10.49 o 
   2   6  12      683.33      587.14     23.75 o 
   3   6  12       24.79       19.02     11.13 o 
   4   6  12      581.65      558.01     23.63 o 
   5   6  12      173.53      174.15     18.14 o 
   6   6  12       31.59       -0.73     12.47 o 
   7   6  12       14.91       19.33     13.28 o 
   8   6  12      307.19      313.10     36.89 o 
   9   6  12       41.06       26.68     15.45 o 
  10   6  12        1.19       -6.06     15.82 o 
  11   6  12        5.99       22.05     26.76 o 
 -11   7  12       21.94       -3.11     15.47 o 
 -10   7  12       43.53       42.25     15.60 o 
  -9   7  12       18.07       -6.34     12.66 o 
  -8   7  12       54.55       53.68     12.95 o 
  -7   7  12       61.39       66.81     13.03 o 
  -6   7  12      166.11      146.17     25.24 o 
  -5   7  12      417.75      366.11     21.95 o 
  -4   7  12      311.75      321.06     32.87 o 
  -3   7  12      149.16      120.31     15.03 o 
  -2   7  12       10.23        9.17      8.67 o 
  -1   7  12      315.62      307.47     14.63 o 
   0   7  12       49.48       38.07     14.77 o 
   1   7  12      322.18      335.62     20.88 o 
   2   7  12       10.43       -2.85     10.32 o 
   3   7  12      154.99      159.75     16.80 o 
   4   7  12      313.27      323.87     21.82 o 
   5   7  12      419.98      374.17     22.04 o 
   6   7  12      170.01      137.14     17.77 o 
   7   7  12       62.75       39.95     15.68 o 
   8   7  12       54.33       50.60     17.13 o 
   9   7  12       18.33       14.03     29.02 o 
  10   7  12       42.23       -0.95     32.62 o 
  11   7  12       21.70        1.97     25.62 o 
 -10   8  12       13.04      -12.47     17.95 o 
  -9   8  12       27.09       22.55     14.41 o 
  -8   8  12       22.28       25.44     14.84 o 
  -7   8  12       99.48      106.41     15.26 o 
  -6   8  12       50.74       35.97     16.18 o 
  -5   8  12       99.29       96.10     20.95 o 
  -4   8  12        2.54       -3.18     15.18 o 
  -3   8  12      209.44      216.85     19.71 o 
  -2   8  12      100.10       99.26     11.95 o 
  -1   8  12      225.41      259.26     15.66 o 
   0   8  12      781.35      768.55     27.71 o 
   1   8  12      230.08      262.88     19.80 o 
   2   8  12      102.18       68.85     14.38 o 
   3   8  12      207.55      249.81     38.96 o 
   4   8  12        2.08       -1.33     12.08 o 
   5   8  12      100.65      124.57     17.42 o 
   6   8  12       52.23       65.10     15.75 o 
   7   8  12      103.18       99.19     36.28 o 
   8   8  12       22.35        8.19     15.85 o 
   9   8  12       26.79       17.18     16.67 o 
  10   8  12       12.99       17.80     26.30 o 
 -10   9  12       51.16       35.58     17.00 o 
  -9   9  12       23.80       18.20     15.47 o 
  -8   9  12       58.25       63.64     14.87 o 
  -7   9  12       21.43        7.38     12.91 o 
  -6   9  12       18.96       42.88     18.73 o 
  -5   9  12      137.98      124.05     19.83 o 
  -4   9  12       37.19       21.47     14.54 o 
  -3   9  12      445.97      439.06     24.90 o 
  -2   9  12        0.71        1.17      9.81 o 
  -1   9  12      432.36      467.67     23.28 o 
   0   9  12        0.28        4.11     11.46 o 
   1   9  12      427.07      456.82     23.47 o 
   2   9  12        0.96        0.44     11.73 o 
   3   9  12      449.86      421.34     22.92 o 
   4   9  12       37.58       28.39     14.39 o 
   5   9  12      136.15      129.81     17.28 o 
   6   9  12       19.47       22.05     15.25 o 
   7   9  12       20.42       12.80     15.72 o 
   8   9  12       57.45       30.03     17.04 o 
   9   9  12       23.24       -0.57     25.20 o 
  10   9  12       51.15       37.46     27.74 o 
  -9  10  12       34.92       29.30     16.93 o 
  -8  10  12       27.40        9.36     14.22 o 
  -7  10  12       29.37       43.30     30.19 o 
  -6  10  12       63.23       28.92     22.28 o 
  -5  10  12      296.20      316.68     25.23 o 
  -4  10  12       99.38       95.61     17.58 o 
  -3  10  12      110.66      111.80     13.95 o 
  -2  10  12      354.19      355.69     19.07 o 
  -1  10  12        7.89       12.12     15.16 o 
   0  10  12        5.31       16.73     20.95 o 
   1  10  12        7.31       -2.78     13.09 o 
   2  10  12      346.31      361.65     30.08 o 
   3  10  12      110.81       88.61     17.44 o 
   4  10  12      101.71       97.02     17.79 o 
   5  10  12      302.37      325.79     27.80 o 
   6  10  12       61.97       52.80     32.81 o 
   7  10  12       28.68       13.03     15.95 o 
   8  10  12       27.18       39.97     23.49 o 
   9  10  12       35.48       36.36     26.04 o 
  -8  11  12       38.83       60.37     16.55 o 
  -7  11  12       22.50       23.96     19.89 o 
  -6  11  12       82.27      120.07     21.91 o 
  -5  11  12        9.91       14.48     19.53 o 
  -4  11  12       25.84       27.48     17.10 o 
  -3  11  12       33.21       35.55     29.55 o 
  -2  11  12       15.43      -11.20     13.73 o 
  -1  11  12       57.11       54.74     16.25 o 
   0  11  12        6.05       -5.31     15.09 o 
   1  11  12       53.38       68.89     16.73 o 
   2  11  12       15.92       23.08     14.18 o 
   3  11  12       32.11       63.76     15.85 o 
   4  11  12       26.01       50.26     16.16 o 
   5  11  12        9.41        7.57     15.08 o 
   6  11  12       83.44      109.66     25.58 o 
   7  11  12       21.68       37.73     24.29 o 
   8  11  12       38.73       -2.73     25.70 o 
  -7  12  12       34.55       53.33     23.17 o 
  -6  12  12        6.94      -12.94     18.20 o 
  -5  12  12       12.34      -18.25     18.25 o 
  -4  12  12       15.12        2.69     24.82 o 
  -3  12  12        3.69       -3.73     16.45 o 
  -2  12  12        3.48      -11.35     15.12 o 
  -1  12  12       34.81       23.11     16.42 o 
   0  12  12        6.08        5.56     15.54 o 
   1  12  12       35.78       57.98     27.04 o 
   2  12  12        3.65       14.64     15.38 o 
   3  12  12        4.53       -5.79     15.08 o 
   4  12  12       14.33       26.56     16.49 o 
   5  12  12       11.89        9.62     16.80 o 
   6  12  12        6.72       -9.72     21.90 o 
   7  12  12       34.35       63.04     27.37 o 
  -6  13  12        0.44      -10.24     21.03 o 
  -5  13  12       24.41       57.77     29.76 o 
  -4  13  12       90.91       81.94     28.58 o 
  -3  13  12       18.58        1.08     19.08 o 
  -2  13  12        3.30       14.48     28.01 o 
  -1  13  12      114.59       68.34     19.57 o 
   0  13  12        0.02       -1.34     20.76 o 
   1  13  12      115.38      104.99     25.71 o 
   2  13  12        3.35       17.70     17.59 o 
   3  13  12       17.33       -2.66     18.13 o 
   4  13  12       90.23      116.21     21.44 o 
   5  13  12       24.09       -3.49     25.24 o 
   6  13  12        0.39        8.84     26.11 o 
  -4  14  12       16.41        9.74     21.61 o 
  -3  14  12        1.05       16.05     19.11 o 
  -2  14  12       13.99        5.05     17.89 o 
  -1  14  12        4.09      -14.74     19.55 o 
   0  14  12        7.32        2.58     18.34 o 
   1  14  12        4.51        6.49     18.41 o 
   2  14  12       13.27       19.59     19.87 o 
   3  14  12        1.21      -19.32     19.32 o 
   4  14  12       15.68        9.64     28.20 o 
  -1  15  12       24.62       16.38     21.27 o 
   0  15  12       23.00       36.42     21.84 o 
   1  15  12       24.96       48.80     22.32 o 
   1   0  13      268.99      265.58     11.57 o 
   2   0  13       57.41       41.89      7.42 o 
   3   0  13      295.83      297.71     12.18 o 
   4   0  13       39.91       10.36      8.77 o 
   5   0  13      502.07      531.80     18.66 o 
   6   0  13      558.95      578.89     20.14 o 
   7   0  13      694.21      686.59     30.95 o 
   8   0  13       50.20       49.39     16.73 o 
   9   0  13      314.90      348.01     27.82 o 
  10   0  13       45.03       60.81     19.83 o 
  11   0  13        4.45       13.64     19.37 o 
  12   0  13       15.05      -20.54     21.20 o 
 -12   1  13        2.86       -5.42     21.70 o 
 -11   1  13        2.55       13.20     18.69 o 
 -10   1  13       36.69       43.87     17.83 o 
  -9   1  13        0.09        6.11     17.41 o 
  -8   1  13      115.40      131.84     24.56 o 
  -7   1  13       29.29       22.52     11.50 o 
  -6   1  13      309.39      338.80     17.14 o 
  -5   1  13      410.05      393.40     16.61 o 
  -4   1  13       94.69       89.21     14.29 o 
  -3   1  13      721.35      733.86     17.13 o 
  -2   1  13      474.31      493.65     14.68 o 
  -1   1  13     1625.31     1649.79     26.00 o 
   0   1  13       78.83       65.46      7.92 o 
   1   1  13     1625.84     1660.33     25.85 o 
   2   1  13      480.83      473.61     13.85 o 
   3   1  13      719.99      760.68     17.91 o 
   4   1  13       99.03       99.67     10.94 o 
   5   1  13      409.38      390.22     20.82 o 
   6   1  13      308.44      322.32     21.60 o 
   7   1  13       29.84       27.17     14.55 o 
   8   1  13      117.47      140.69     19.94 o 
   9   1  13        0.14       -1.42     14.94 o 
  10   1  13       36.31       39.35     29.76 o 
  11   1  13        2.18      -17.62     17.62 o 
  12   1  13        3.12      -17.53     19.41 o 
 -12   2  13       47.49       56.74     18.05 o 
 -11   2  13       24.48       11.28     19.49 o 
 -10   2  13       38.71       30.36     18.08 o 
  -9   2  13      136.96      129.85     20.12 o 
  -8   2  13      266.15      275.10     19.11 o 
  -7   2  13      552.73      577.83     21.08 o 
  -6   2  13       20.86       27.35     11.07 o 
  -5   2  13       29.56       23.59     10.08 o 
  -4   2  13      125.99      150.38     20.08 o 
  -3   2  13     1308.56     1361.00     26.29 o 
  -2   2  13      406.03      444.42     15.41 o 
  -1   2  13     1119.64     1142.52     24.26 o 
   0   2  13      154.47      173.03     15.09 o 
   1   2  13     1114.52     1101.81     25.47 o 
   2   2  13      412.90      423.18     15.62 o 
   3   2  13     1317.57     1373.88     27.31 o 
   4   2  13      130.88      134.54     11.90 o 
   5   2  13       28.82       21.55     11.96 o 
   6   2  13       21.51       -0.33     13.04 o 
   7   2  13      556.43      598.41     27.51 o 
   8   2  13      260.80      265.32     22.75 o 
   9   2  13      138.42      116.50     19.94 o 
  10   2  13       37.71       25.03     17.58 o 
  11   2  13       24.65       19.28     24.86 o 
  12   2  13       46.85       13.91     28.09 o 
 -12   3  13        5.26      -12.07     16.25 o 
 -11   3  13       49.74       49.55     19.35 o 
 -10   3  13        3.31       -4.28     17.28 o 
  -9   3  13        3.21      -12.57     12.57 o 
  -8   3  13       10.88        0.94     11.88 o 
  -7   3  13        1.24       -3.73     11.21 o 
  -6   3  13       37.24       31.75     13.03 o 
  -5   3  13      546.80      511.30     41.10 o 
  -4   3  13      322.29      346.68     21.91 o 
  -3   3  13      103.12      117.52     12.27 o 
  -2   3  13      104.38      109.00     10.38 o 
  -1   3  13      263.48      272.52     13.02 o 
   0   3  13     1288.38     1288.32     25.76 o 
   1   3  13      260.73      290.65     13.64 o 
   2   3  13      116.01      124.27     11.20 o 
   3   3  13      104.95      125.53     11.41 o 
   4   3  13      318.42      332.83     20.71 o 
   5   3  13      547.27      479.94     23.66 o 
   6   3  13       38.27       32.32     13.82 o 
   7   3  13        1.69      -11.60     13.02 o 
   8   3  13       13.54       12.50     14.24 o 
   9   3  13        3.22        6.23     15.80 o 
  10   3  13        3.24      -15.87     15.87 o 
  11   3  13       49.55       47.17     26.57 o 
  12   3  13        5.22       14.80     22.54 o 
 -12   4  13        5.93       -5.31     25.13 o 
 -11   4  13      122.77      163.82     20.85 o 
 -10   4  13       69.11       86.52     21.52 o 
  -9   4  13        4.15      -13.02     18.68 o 
  -8   4  13       83.78       77.23     17.51 o 
  -7   4  13       33.96       38.19     13.63 o 
  -6   4  13       90.97      126.98     19.85 o 
  -5   4  13     1683.13     1547.85     39.15 o 
  -4   4  13       69.39       79.92     13.42 o 
  -3   4  13       35.12       27.04      8.70 o 
  -2   4  13      459.44      441.12     16.10 o 
  -1   4  13      135.02      120.99     11.28 o 
   0   4  13      622.89      638.23     25.76 o 
   1   4  13      144.17      176.19     18.02 o 
   2   4  13      464.67      448.24     16.10 o 
   3   4  13       36.86       22.58     11.34 o 
   4   4  13       67.15       96.77     16.43 o 
   5   4  13     1695.64     1621.36     65.70 o 
   6   4  13       90.05      110.88     16.73 o 
   7   4  13       35.33       60.09     15.35 o 
   8   4  13       83.85       64.64     17.24 o 
   9   4  13        4.49        1.97     16.06 o 
  10   4  13       68.66       76.63     20.39 o 
  11   4  13      121.61      138.59     50.92 o 
 -11   5  13       22.47       37.75     17.51 o 
 -10   5  13       46.32       45.70     14.32 o 
  -9   5  13       33.19       48.98     29.07 o 
  -8   5  13       31.26       15.24     16.48 o 
  -7   5  13       62.21       49.37     17.76 o 
  -6   5  13       39.90       34.76     13.41 o 
  -5   5  13       85.16       96.04     15.68 o 
  -4   5  13       60.39       49.66     12.90 o 
  -3   5  13       56.72       55.48     10.06 o 
  -2   5  13      218.05      222.95     13.76 o 
  -1   5  13      178.38      189.96     14.52 o 
   0   5  13      130.07      166.65     12.84 o 
   1   5  13      178.88      169.12     13.58 o 
   2   5  13      217.55      208.76     25.30 o 
   3   5  13       57.60       55.78     13.68 o 
   4   5  13       65.70       71.44     14.21 o 
   5   5  13       84.97       87.78     15.86 o 
   6   5  13       38.23       25.81     18.37 o 
   7   5  13       59.50       80.86     17.22 o 
   8   5  13       30.74       11.25     15.03 o 
   9   5  13       32.09       50.89     23.30 o 
  10   5  13       46.62       37.60     18.08 o 
  11   5  13       22.06       23.05     20.22 o 
 -11   6  13       19.71       14.54     17.60 o 
 -10   6  13       25.52        8.53     14.69 o 
  -9   6  13       81.50       52.85     28.58 o 
  -8   6  13       49.08       37.53     28.85 o 
  -7   6  13       25.63       -1.58     15.28 o 
  -6   6  13      248.66      253.00     21.55 o 
  -5   6  13      137.02      165.96     18.86 o 
  -4   6  13       60.03       61.73     14.03 o 
  -3   6  13       37.67       33.40     10.26 o 
  -2   6  13       98.82       59.59     10.61 o 
  -1   6  13      231.07      235.70     13.56 o 
   0   6  13       35.98       20.70      9.28 o 
   1   6  13      229.31      266.27     16.05 o 
   2   6  13       99.31       67.58     23.11 o 
   3   6  13       38.84       18.61     11.86 o 
   4   6  13       60.88       43.58     12.93 o 
   5   6  13      142.75      162.29     39.15 o 
   6   6  13      245.07      247.01     21.49 o 
   7   6  13       25.86       10.68     14.58 o 
   8   6  13       49.97       56.23     16.99 o 
   9   6  13       80.63       41.91     17.91 o 
  10   6  13       24.81       27.23     39.97 o 
  11   6  13       19.01        7.30     21.95 o 
 -10   7  13      155.81      175.04     20.03 o 
  -9   7  13        9.06        1.77     13.62 o 
  -8   7  13        0.19        0.54     16.48 o 
  -7   7  13       13.18       -0.25     15.36 o 
  -6   7  13       23.54       15.11     14.03 o 
  -5   7  13       44.30       18.79     14.44 o 
  -4   7  13      236.20      235.25     20.68 o 
  -3   7  13      760.30      707.86     25.94 o 
  -2   7  13      281.06      274.94     17.35 o 
  -1   7  13      111.72       78.11     11.30 o 
   0   7  13       40.99       31.20      9.80 o 
   1   7  13      112.16       91.31     17.25 o 
   2   7  13      278.72      321.32     27.48 o 
   3   7  13      761.11      749.23     37.02 o 
   4   7  13      237.83      257.84     36.93 o 
   5   7  13       45.08       28.50     13.04 o 
   6   7  13       24.47       15.03     31.35 o 
   7   7  13       14.25       -3.53     18.86 o 
   8   7  13        0.14        7.64     16.83 o 
   9   7  13        8.91       23.75     35.49 o 
  10   7  13      155.81      170.57     23.16 o 
 -10   8  13        9.26      -16.13     16.13 o 
  -9   8  13       31.50       16.46     16.28 o 
  -8   8  13       82.05      103.67     31.26 o 
  -7   8  13       59.70       57.37     17.84 o 
  -6   8  13      101.26       96.59     20.12 o 
  -5   8  13       68.07      129.84     26.64 o 
  -4   8  13      178.87      204.24     20.57 o 
  -3   8  13       63.47       56.62     11.58 o 
  -2   8  13      143.86      122.32     12.98 o 
  -1   8  13      141.71      145.22     17.54 o 
   0   8  13        9.11       -5.43     19.34 o 
   1   8  13      130.32      156.39     33.65 o 
   2   8  13      149.06      133.57     17.44 o 
   3   8  13       66.02       67.74     14.69 o 
   4   8  13      175.80      197.58     30.27 o 
   5   8  13       67.05       49.85     15.71 o 
   6   8  13      101.84       77.10     16.37 o 
   7   8  13       62.09       67.90     17.76 o 
   8   8  13       82.22       60.20     18.41 o 
   9   8  13       30.01       27.47     19.09 o 
  10   8  13        8.85       35.79     25.96 o 
  -9   9  13       12.47       19.26     16.34 o 
  -8   9  13      118.30      156.80     25.56 o 
  -7   9  13       20.32       17.89     17.69 o 
  -6   9  13       41.76       29.27     16.82 o 
  -5   9  13       35.36       23.75     14.72 o 
  -4   9  13       37.61       25.02     15.53 o 
  -3   9  13      165.05      180.84     16.18 o 
  -2   9  13       53.69       45.24     11.42 o 
  -1   9  13      343.08      351.11     23.51 o 
   0   9  13       16.61       -3.55     13.56 o 
   1   9  13      345.00      357.00     22.86 o 
   2   9  13       58.30       61.80     15.32 o 
   3   9  13      164.56      129.41     18.30 o 
   4   9  13       37.46       34.94     14.50 o 
   5   9  13       34.02       28.05     14.30 o 
   6   9  13       41.96       32.09     15.66 o 
   7   9  13       21.31        7.60     15.48 o 
   8   9  13      117.68      121.76     21.92 o 
   9   9  13       12.18      -22.01     22.51 o 
  -9  10  13       52.15       13.31     36.15 o 
  -8  10  13       13.63       -0.64     19.38 o 
  -7  10  13       43.62       37.76     20.10 o 
  -6  10  13       45.94       26.11     17.63 o 
  -5  10  13       31.09       27.90     17.59 o 
  -4  10  13      154.82      139.99     20.59 o 
  -3  10  13       51.51       59.85     15.78 o 
  -2  10  13      273.08      256.00     21.99 o 
  -1  10  13       64.54       62.56     16.28 o 
   0  10  13        7.20       13.21     14.01 o 
   1  10  13       64.72       42.38     15.35 o 
   2  10  13      276.03      316.58     24.08 o 
   3  10  13       50.34       76.28     16.76 o 
   4  10  13      159.98      160.71     20.63 o 
   5  10  13       32.08       36.03     16.90 o 
   6  10  13       45.76       39.39     18.84 o 
   7  10  13       43.63       37.65     17.95 o 
   8  10  13       13.60       -2.05     24.14 o 
   9  10  13       50.96       75.98     28.20 o 
  -8  11  13       86.48      140.96     26.05 o 
  -7  11  13       62.40       63.86     33.25 o 
  -6  11  13       28.14        5.21     34.73 o 
  -5  11  13       22.62       24.95     18.11 o 
  -4  11  13        9.16       10.75     16.07 o 
  -3  11  13      157.48      163.96     20.08 o 
  -2  11  13       47.79       35.35     16.27 o 
  -1  11  13      194.67      184.39     21.36 o 
   0  11  13        3.46       25.62     36.00 o 
   1  11  13      193.18      177.86     20.20 o 
   2  11  13       49.26       50.36     16.80 o 
   3  11  13      155.97      180.34     21.63 o 
   4  11  13        9.69       -1.65     20.34 o 
   5  11  13       22.36       24.04     17.04 o 
   6  11  13       28.59       26.04     17.44 o 
   7  11  13       62.01       75.83     29.22 o 
   8  11  13       86.51      105.13     33.25 o 
  -7  12  13       38.49      109.57     38.49 o 
  -6  12  13        5.82      -12.90     20.88 o 
  -5  12  13       28.68       15.27     19.69 o 
  -4  12  13       74.28       18.98     26.95 o 
  -3  12  13       42.45       37.55     19.63 o 
  -2  12  13      106.07      119.08     23.91 o 
  -1  12  13      117.49      134.57     19.99 o 
   0  12  13        1.95       -5.10     15.55 o 
   1  12  13      118.13      168.93     29.21 o 
   2  12  13      106.45      116.38     20.59 o 
   3  12  13       42.54       43.50     23.47 o 
   4  12  13       74.26       98.25     20.76 o 
   5  12  13       28.97       24.57     17.34 o 
   6  12  13        5.92       18.67     25.62 o 
   7  12  13       38.50       39.17     28.81 o 
  -5  13  13        2.94       -1.06     30.40 o 
  -4  13  13       14.23      -27.25     27.25 o 
  -3  13  13       12.73       24.82     19.45 o 
  -2  13  13       10.92      -28.42     28.69 o 
  -1  13  13        4.88       17.19     22.75 o 
   0  13  13        0.02      -10.85     16.27 o 
   1  13  13        5.13       11.64     41.22 o 
   2  13  13       11.25        6.75     22.62 o 
   3  13  13       12.27       15.42     18.64 o 
   4  13  13       14.69      -15.95     18.50 o 
   5  13  13        3.13      -11.01     17.93 o 
  -3  14  13        0.34      -18.66     18.66 o 
  -2  14  13        8.74        7.77     22.17 o 
  -1  14  13       40.21       50.80     21.25 o 
   0  14  13       12.13      -20.23     20.23 o 
   1  14  13       40.43       64.84     21.66 o 
   2  14  13        8.60       30.16     21.50 o 
   3  14  13        0.30       -1.96     26.80 o 
   0   0  14      222.27      211.89     25.81 o 
   1   0  14     3580.42     3481.89     42.47 o 
   2   0  14       42.33       26.10      8.06 o 
   3   0  14      121.94      136.62     10.46 o 
   4   0  14       37.92       42.73     10.57 o 
   5   0  14       10.18        8.56     18.02 o 
   6   0  14      578.28      572.90     29.87 o 
   7   0  14        1.05       -6.27     14.67 o 
   8   0  14       52.51       44.56     17.19 o 
   9   0  14        6.50        2.20     16.61 o 
  10   0  14       20.00       59.42     21.97 o 
  11   0  14       31.20       38.00     20.58 o 
 -11   1  14       86.05      123.44     23.81 o 
 -10   1  14       18.89       22.24     21.62 o 
  -9   1  14      136.24      129.79     21.64 o 
  -8   1  14        7.79        4.64     15.81 o 
  -7   1  14      202.54      237.61     20.87 o 
  -6   1  14      162.71      183.02     15.38 o 
  -5   1  14      340.77      352.84     18.67 o 
  -4   1  14      369.41      385.02     17.86 o 
  -3   1  14      379.82      402.16     14.23 o 
  -2   1  14        6.88       11.14      7.69 o 
  -1   1  14       32.95       16.95      7.62 o 
   0   1  14      517.79      515.68     15.10 o 
   1   1  14       35.78       27.74      8.05 o 
   2   1  14        5.93        1.15      7.43 o 
   3   1  14      373.74      358.32     13.09 o 
   4   1  14      363.95      366.04     16.34 o 
   5   1  14      341.15      337.17     18.95 o 
   6   1  14      169.00      227.03     34.73 o 
   7   1  14      204.56      212.35     22.57 o 
   8   1  14        7.84       10.02     15.40 o 
   9   1  14      136.26      126.75     20.94 o 
  10   1  14       18.54        2.85     17.87 o 
  11   1  14       86.56       48.36     22.06 o 
 -11   2  14       45.52       61.02     22.20 o 
 -10   2  14       58.98       44.26     20.22 o 
  -9   2  14       35.77       32.57     24.06 o 
  -8   2  14        1.45        0.37     15.36 o 
  -7   2  14        5.60        3.02     11.58 o 
  -6   2  14        1.55        0.23     10.72 o 
  -5   2  14      531.64      521.63     19.70 o 
  -4   2  14      986.53      963.75     25.40 o 
  -3   2  14     1041.07     1014.40     21.06 o 
  -2   2  14      103.39      107.48     10.87 o 
  -1   2  14      955.11      920.32     22.67 o 
   0   2  14       59.58       44.73      9.43 o 
   1   2  14      952.55      904.90     22.37 o 
   2   2  14       99.66       96.73     10.58 o 
   3   2  14     1055.05     1033.77     20.91 o 
   4   2  14      990.78      957.64     29.29 o 
   5   2  14      518.63      525.12     25.60 o 
   6   2  14        1.27        1.38     13.03 o 
   7   2  14        5.43        7.61     13.96 o 
   8   2  14        1.37        6.91     16.06 o 
   9   2  14       34.03       21.07     18.05 o 
  10   2  14       57.67       37.15     20.34 o 
  11   2  14       46.16       34.08     20.18 o 
 -11   3  14       27.16        6.66     23.02 o 
 -10   3  14       19.10       53.39     21.49 o 
  -9   3  14       71.37       55.37     24.31 o 
  -8   3  14       16.14       21.07     13.17 o 
  -7   3  14      301.12      306.17     19.31 o 
  -6   3  14      244.58      293.62     22.24 o 
  -5   3  14       66.11       70.41     14.74 o 
  -4   3  14      484.98      462.43     26.49 o 
  -3   3  14      570.70      562.28     21.62 o 
  -2   3  14      460.50      414.32     16.37 o 
  -1   3  14      284.45      317.51     15.34 o 
   0   3  14     1386.51     1349.38     27.36 o 
   1   3  14      277.85      285.53     14.74 o 
   2   3  14      456.54      432.44     32.28 o 
   3   3  14      574.96      580.35     19.39 o 
   4   3  14      479.64      457.37     23.33 o 
   5   3  14       65.05       53.79     14.35 o 
   6   3  14      250.39      299.02     22.78 o 
   7   3  14      289.91      278.69     23.47 o 
   8   3  14       16.53       -2.00     14.76 o 
   9   3  14       70.87       62.81     19.79 o 
  10   3  14       19.17       17.91     18.84 o 
  11   3  14       26.05       28.11     22.37 o 
 -11   4  14        2.56       -9.22     30.40 o 
 -10   4  14       44.48       44.19     23.09 o 
  -9   4  14      114.39      144.68     17.98 o 
  -8   4  14       39.22       52.06     17.42 o 
  -7   4  14       13.65       -9.13     13.44 o 
  -6   4  14       69.80       65.07     14.47 o 
  -5   4  14      109.72      105.76     16.25 o 
  -4   4  14       22.71       17.61     11.82 o 
  -3   4  14      442.01      418.59     16.69 o 
  -2   4  14       93.31       91.04     10.88 o 
  -1   4  14      307.15      321.70     15.46 o 
   0   4  14      346.49      330.21     15.11 o 
   1   4  14      310.13      322.05     16.09 o 
   2   4  14       91.78       85.57     11.25 o 
   3   4  14      457.19      434.48     22.84 o 
   4   4  14       25.09       28.92     13.20 o 
   5   4  14      110.94      104.96     16.28 o 
   6   4  14       69.60       27.28     19.43 o 
   7   4  14       13.19       -8.93     14.22 o 
   8   4  14       39.73       28.92     15.31 o 
   9   4  14      112.03      103.61     21.70 o 
  10   4  14       43.87       50.35     21.50 o 
  11   4  14        2.79      -14.78     20.46 o 
 -11   5  14       14.68        6.23     23.35 o 
 -10   5  14       97.24       97.73     29.44 o 
  -9   5  14      105.09      103.78     21.24 o 
  -8   5  14       35.64       48.27     27.08 o 
  -7   5  14       79.48       66.29     17.15 o 
  -6   5  14       88.18       68.19     19.45 o 
  -5   5  14       11.94      -10.47     12.61 o 
  -4   5  14      172.16      172.78     18.45 o 
  -3   5  14      101.32       91.43     12.09 o 
  -2   5  14      407.62      371.50     16.70 o 
  -1   5  14      123.52      137.65     12.32 o 
   0   5  14      119.29      109.25     11.72 o 
   1   5  14      118.14      126.62     16.00 o 
   2   5  14      421.32      409.02     21.90 o 
   3   5  14       96.94       99.26     15.86 o 
   4   5  14      183.43      158.14     17.90 o 
   5   5  14       11.88       17.06     13.58 o 
   6   5  14       89.25       66.10     15.30 o 
   7   5  14       79.43       60.25     18.24 o 
   8   5  14       34.28       25.37     15.83 o 
   9   5  14      104.98      126.23     20.63 o 
  10   5  14       96.16       82.76     22.83 o 
  11   5  14       14.21       17.36     21.64 o 
 -10   6  14       12.46       21.57     21.45 o 
  -9   6  14        5.19      -13.14     17.07 o 
  -8   6  14       59.90       94.17     20.75 o 
  -7   6  14        5.62       -9.23     15.71 o 
  -6   6  14       31.56       32.46     19.74 o 
  -5   6  14      130.59      103.34     18.30 o 
  -4   6  14       69.99       76.95     24.71 o 
  -3   6  14      240.51      247.22     30.10 o 
  -2   6  14      234.74      243.20     15.79 o 
  -1   6  14      334.37      299.34     17.32 o 
   0   6  14      177.14      186.32     20.79 o 
   1   6  14      340.81      316.05     20.02 o 
   2   6  14      229.64      244.14     19.16 o 
   3   6  14      244.56      245.59     20.41 o 
   4   6  14       70.53       69.48     15.79 o 
   5   6  14      133.01      122.52     18.42 o 
   6   6  14       29.78       13.96     14.14 o 
   7   6  14        5.99       27.01     15.04 o 
   8   6  14       61.22      107.86     20.12 o 
   9   6  14        5.51       -6.47     17.35 o 
  10   6  14       12.19       31.70     25.26 o 
 -10   7  14        8.43       13.89     29.89 o 
  -9   7  14       27.53       22.81     20.99 o 
  -8   7  14      174.81      209.93     24.86 o 
  -7   7  14       61.03       78.89     18.37 o 
  -6   7  14       45.32       23.11     15.70 o 
  -5   7  14      107.42      101.27     17.87 o 
  -4   7  14      234.01      253.88     21.65 o 
  -3   7  14        5.94       11.15      9.98 o 
  -2   7  14       61.85       63.09     11.58 o 
  -1   7  14        1.15       -0.25      9.41 o 
   0   7  14       47.72       42.99     13.54 o 
   1   7  14        1.08       10.26     12.73 o 
   2   7  14       68.69       83.04     27.31 o 
   3   7  14        6.39        0.67     13.52 o 
   4   7  14      237.02      229.68     21.14 o 
   5   7  14      107.71      125.43     18.15 o 
   6   7  14       44.43       53.32     15.82 o 
   7   7  14       61.45       41.67     22.96 o 
   8   7  14      174.90      239.87     36.40 o 
   9   7  14       28.18       40.60     19.05 o 
  10   7  14        8.14       -4.46     20.69 o 
  -9   8  14       16.12        2.08     35.90 o 
  -8   8  14       99.72       95.78     44.48 o 
  -7   8  14        6.72      -10.43     16.23 o 
  -6   8  14      114.56      110.50     20.12 o 
  -5   8  14       66.87       43.03     16.26 o 
  -4   8  14      135.55      141.31     19.05 o 
  -3   8  14       15.05       23.29     11.55 o 
  -2   8  14      157.51      171.24     16.90 o 
  -1   8  14      318.04      319.98     22.93 o 
   0   8  14        3.82       20.60     12.87 o 
   1   8  14      318.89      320.94     34.12 o 
   2   8  14      153.68      165.33     18.58 o 
   3   8  14       16.09       17.15     14.44 o 
   4   8  14      136.21      128.45     18.21 o 
   5   8  14       66.98       38.19     15.75 o 
   6   8  14      115.80      133.98     19.60 o 
   7   8  14        6.69       28.55     42.34 o 
   8   8  14       98.75       90.68     23.97 o 
   9   8  14       15.75        9.18     19.79 o 
  -9   9  14        7.04      -16.58     21.09 o 
  -8   9  14       46.46       73.35     22.01 o 
  -7   9  14       26.68       25.47     29.34 o 
  -6   9  14       89.55       86.59     32.77 o 
  -5   9  14       53.71       62.00     17.47 o 
  -4   9  14       28.65       36.07     30.61 o 
  -3   9  14       50.47       26.98     21.69 o 
  -2   9  14      136.91      154.66     18.60 o 
  -1   9  14      256.47      268.69     22.52 o 
   0   9  14      217.50      256.49     60.27 o 
   1   9  14      259.24      251.87     21.13 o 
   2   9  14      137.33      135.20     19.38 o 
   3   9  14       49.67       33.79     15.83 o 
   4   9  14       27.61       15.46     23.59 o 
   5   9  14       55.57       40.48     16.62 o 
   6   9  14       89.16       86.69     18.48 o 
   7   9  14       27.38       45.68     18.33 o 
   8   9  14       46.74       51.34     20.84 o 
   9   9  14        7.33      -11.73     25.47 o 
  -8  10  14        9.85       -0.81     22.00 o 
  -7  10  14        1.52       -4.31     20.07 o 
  -6  10  14      112.57      112.38     22.21 o 
  -5  10  14       18.36        7.89     17.02 o 
  -4  10  14      152.23      165.17     32.03 o 
  -3  10  14        2.41       15.98     21.41 o 
  -2  10  14       62.69       41.55     19.03 o 
  -1  10  14       17.06       19.55     15.23 o 
   0  10  14        0.92       -2.28     14.34 o 
   1  10  14       16.52        2.34     21.22 o 
   2  10  14       61.60       73.80     17.25 o 
   3  10  14        2.31        5.71     19.26 o 
   4  10  14      150.88      180.44     21.13 o 
   5  10  14       17.63       14.20     17.37 o 
   6  10  14      112.02      108.07     20.49 o 
   7  10  14        1.70        7.20     19.98 o 
   8  10  14        9.47       -7.64     20.47 o 
  -7  11  14        6.08        7.45     21.05 o 
  -6  11  14      138.48      145.45     34.46 o 
  -5  11  14        1.16       11.51     20.95 o 
  -4  11  14       43.87       70.97     29.91 o 
  -3  11  14       13.41        7.02     23.49 o 
  -2  11  14       49.42       -0.92     16.08 o 
  -1  11  14       28.98       52.13     16.99 o 
   0  11  14       95.12      134.24     29.38 o 
   1  11  14       27.72       15.33     15.51 o 
   2  11  14       49.51       14.92     17.19 o 
   3  11  14       13.55       -6.69     16.18 o 
   4  11  14       42.95       31.48     17.85 o 
   5  11  14        1.19        2.30     18.02 o 
   6  11  14      137.33      128.93     22.29 o 
   7  11  14        6.30       26.15     21.25 o 
  -6  12  14       19.46       27.39     22.50 o 
  -5  12  14        5.37      -27.67     27.67 o 
  -4  12  14        9.48        6.22     26.30 o 
  -3  12  14       25.40       52.91     28.28 o 
  -2  12  14       28.21        7.63     17.71 o 
  -1  12  14       10.16        5.91     16.96 o 
   0  12  14       17.43        5.08     18.31 o 
   1  12  14        9.97       18.15     20.51 o 
   2  12  14       28.08       27.48     18.46 o 
   3  12  14       26.85       31.06     27.46 o 
   4  12  14        8.41       -4.54     18.15 o 
   5  12  14        5.49      -14.08     20.17 o 
   6  12  14       19.10       12.72     21.32 o 
  -4  13  14       78.52       29.83     29.04 o 
  -3  13  14       24.10       -5.58     26.49 o 
  -2  13  14       25.15       29.94     20.25 o 
  -1  13  14       12.43       13.42     19.33 o 
   0  13  14        0.06       -2.31     19.07 o 
   1  13  14       12.35       27.40     19.49 o 
   2  13  14       24.17       33.78     20.82 o 
   3  13  14       23.87       10.22     19.95 o 
   4  13  14       78.41      103.90     23.04 o 
   0  14  14        1.36       -4.78     20.38 o 
   1   0  15       71.38       52.53     12.65 o 
   2   0  15       10.63        2.94      7.82 o 
   3   0  15      391.66      388.53     17.49 o 
   4   0  15      351.94      341.39     21.68 o 
   5   0  15       56.21       75.34     12.48 o 
   6   0  15        5.14        2.27     17.04 o 
   7   0  15      164.64      143.81     21.27 o 
   8   0  15       15.55       -3.53     16.09 o 
   9   0  15      138.24      172.55     39.36 o 
  10   0  15        2.26       -9.47     20.46 o 
  11   0  15        3.18      -21.09     21.09 o 
 -11   1  15        3.14      -20.01     20.01 o 
 -10   1  15        7.57      -15.81     19.85 o 
  -9   1  15       58.46       94.63     40.40 o 
  -8   1  15       42.58       37.66     17.72 o 
  -7   1  15        0.32       -0.64     19.32 o 
  -6   1  15      128.62      132.36     14.86 o 
  -5   1  15       29.46       28.79     10.98 o 
  -4   1  15      358.23      364.94     18.62 o 
  -3   1  15     1491.18     1522.44     32.28 o 
  -2   1  15      264.50      244.87     13.04 o 
  -1   1  15        2.29        5.59      7.95 o 
   0   1  15     1142.43     1125.48     36.06 o 
   1   1  15        2.55       -3.43      7.55 o 
   2   1  15      262.18      260.36     13.37 o 
   3   1  15     1516.47     1516.52     31.22 o 
   4   1  15      363.91      381.91     18.07 o 
   5   1  15       27.97       14.79     13.58 o 
   6   1  15      130.30      111.50     17.92 o 
   7   1  15        0.34       10.78     16.26 o 
   8   1  15       42.58       48.17     18.88 o 
   9   1  15       58.74       93.90     20.33 o 
  10   1  15        7.68       -0.39     20.34 o 
  11   1  15        3.11        9.55     23.57 o 
 -11   2  15       19.00        6.52     22.19 o 
 -10   2  15       94.82      105.28     24.24 o 
  -9   2  15       69.37       48.95     20.12 o 
  -8   2  15       27.35       24.22     23.82 o 
  -7   2  15      109.23      122.30     21.58 o 
  -6   2  15      156.28      133.11     15.67 o 
  -5   2  15        8.93       12.80     11.30 o 
  -4   2  15      428.59      421.31     18.84 o 
  -3   2  15       54.37       42.25     11.59 o 
  -2   2  15       74.26       46.79      9.59 o 
  -1   2  15       13.18        7.94      8.17 o 
   0   2  15      400.02      389.00     14.37 o 
   1   2  15       12.75        7.15      7.88 o 
   2   2  15       73.17       79.74     10.15 o 
   3   2  15       57.71       56.11     11.34 o 
   4   2  15      440.99      442.15     24.20 o 
   5   2  15       10.32        3.15     13.42 o 
   6   2  15      147.45      161.83     20.43 o 
   7   2  15      109.25      133.72     20.66 o 
   8   2  15       25.25       29.10     17.09 o 
   9   2  15       68.66       61.19     21.01 o 
  10   2  15       95.18      110.20     23.37 o 
  11   2  15       19.62       28.62     23.36 o 
 -11   3  15        0.84       -7.12     29.98 o 
 -10   3  15        8.89        7.05     21.50 o 
  -9   3  15       42.16       19.97     19.42 o 
  -8   3  15       10.27        2.19     13.73 o 
  -7   3  15       19.51       17.60     12.84 o 
  -6   3  15      448.59      423.67     19.98 o 
  -5   3  15      191.37      206.27     28.79 o 
  -4   3  15      284.70      283.04     20.81 o 
  -3   3  15      206.69      212.86     21.33 o 
  -2   3  15      654.30      680.87     20.77 o 
  -1   3  15      886.47      823.67     22.28 o 
   0   3  15      576.29      530.60     25.00 o 
   1   3  15      877.77      842.48     29.01 o 
   2   3  15      646.96      675.00     20.71 o 
   3   3  15      203.20      222.08     25.98 o 
   4   3  15      287.01      324.01     23.18 o 
   5   3  15      198.14      239.79     45.87 o 
   6   3  15      456.43      450.65     25.73 o 
   7   3  15       18.13       14.41     25.52 o 
   8   3  15       10.66       16.65     26.21 o 
   9   3  15       43.46       47.55     20.01 o 
  10   3  15        8.54       -8.71     18.14 o 
  11   3  15        0.83      -10.82     22.38 o 
 -10   4  15        5.56        0.83     22.15 o 
  -9   4  15       50.76       48.54     21.31 o 
  -8   4  15       28.41        0.89     13.84 o 
  -7   4  15       10.73       16.29     15.89 o 
  -6   4  15       28.34       40.31     17.12 o 
  -5   4  15      207.78      194.72     20.05 o 
  -4   4  15       39.16       35.92     13.55 o 
  -3   4  15      241.26      280.16     21.46 o 
  -2   4  15      183.63      237.22     23.22 o 
  -1   4  15       82.50       83.65     11.53 o 
   0   4  15       84.84       69.26     11.62 o 
   1   4  15       85.40       79.74     12.14 o 
   2   4  15      186.41      206.81     16.45 o 
   3   4  15      245.11      267.04     21.43 o 
   4   4  15       40.34       41.26     19.81 o 
   5   4  15      213.72      197.84     20.66 o 
   6   4  15       26.56       15.43     14.28 o 
   7   4  15       11.17       30.63     16.75 o 
   8   4  15       28.13       39.23     18.59 o 
   9   4  15       52.87       56.66     19.93 o 
  10   4  15        5.25       -5.76     19.38 o 
 -10   5  15       12.64        2.16     22.53 o 
  -9   5  15       55.39       69.91     18.40 o 
  -8   5  15       30.53       33.82     18.17 o 
  -7   5  15       56.58       43.47     18.92 o 
  -6   5  15        7.15       12.90     19.17 o 
  -5   5  15       40.51       25.41     14.05 o 
  -4   5  15        5.88       -0.94     13.27 o 
  -3   5  15       33.93       31.47     32.96 o 
  -2   5  15      153.68      161.97     17.37 o 
  -1   5  15      444.01      420.07     17.44 o 
   0   5  15      123.53      133.57     21.27 o 
   1   5  15      449.06      473.94     18.43 o 
   2   5  15      154.11      174.86     19.05 o 
   3   5  15       35.54       29.89     13.71 o 
   4   5  15        5.00       -6.25     12.92 o 
   5   5  15       36.66       57.27     18.10 o 
   6   5  15        6.96        5.47     15.90 o 
   7   5  15       53.87       37.33     17.26 o 
   8   5  15       30.92       34.60     17.60 o 
   9   5  15       56.19       62.09     23.85 o 
  10   5  15       11.39        4.31     33.02 o 
 -10   6  15       10.30      -19.93     22.40 o 
  -9   6  15       69.59      101.38     23.30 o 
  -8   6  15       10.10       40.72     18.75 o 
  -7   6  15       38.05       46.92     18.07 o 
  -6   6  15      206.42      206.92     22.31 o 
  -5   6  15       21.55       23.41     24.61 o 
  -4   6  15      163.14      124.68     18.62 o 
  -3   6  15       16.10       27.35     14.17 o 
  -2   6  15       76.34       93.15     11.66 o 
  -1   6  15        8.07        8.83     10.32 o 
   0   6  15     1087.42     1074.54     28.71 o 
   1   6  15        7.99        7.96     12.33 o 
   2   6  15       77.31       82.94     21.86 o 
   3   6  15       17.03       19.32     13.60 o 
   4   6  15      160.91      134.14     18.71 o 
   5   6  15       21.18        7.63     16.11 o 
   6   6  15      205.11      237.69     23.12 o 
   7   6  15       38.87       21.39     17.60 o 
   8   6  15        9.70       48.21     25.58 o 
   9   6  15       70.98       96.90     31.14 o 
  10   6  15       10.91       46.18     21.75 o 
  -9   7  15       28.34       -7.60     20.85 o 
  -8   7  15        5.03       10.92     36.44 o 
  -7   7  15       53.24       44.43     19.39 o 
  -6   7  15       19.61       39.00     17.04 o 
  -5   7  15       32.90       17.48     15.43 o 
  -4   7  15       14.70        8.83     14.75 o 
  -3   7  15      222.24      230.52     39.26 o 
  -2   7  15       24.55       21.86     11.01 o 
  -1   7  15        0.72       -9.96      9.96 o 
   0   7  15       32.65       16.49     16.79 o 
   1   7  15        0.68       16.83     13.72 o 
   2   7  15       23.39       11.11     13.50 o 
   3   7  15      225.94      244.86     21.95 o 
   4   7  15       15.91       11.64     13.93 o 
   5   7  15       31.87       11.34     15.41 o 
   6   7  15       19.76       22.27     22.77 o 
   7   7  15       54.12      105.21     21.55 o 
   8   7  15        4.47      -11.73     17.70 o 
   9   7  15       28.39       42.20     52.30 o 
  -9   8  15        1.51       44.45     22.68 o 
  -8   8  15       14.06       14.21     18.66 o 
  -7   8  15       86.12      137.23     22.97 o 
  -6   8  15       18.14       26.47     18.48 o 
  -5   8  15       24.94        7.63     16.26 o 
  -4   8  15       86.14       52.25     17.97 o 
  -3   8  15      122.88      138.81     19.78 o 
  -2   8  15      106.79       90.75     16.38 o 
  -1   8  15       10.38      -12.68     12.78 o 
   0   8  15      412.77      457.46     24.39 o 
   1   8  15       11.51        1.84     14.07 o 
   2   8  15      110.37      110.29     17.80 o 
   3   8  15      121.22      134.41     19.31 o 
   4   8  15       82.57       73.28     17.67 o 
   5   8  15       24.39       22.33     16.00 o 
   6   8  15       19.24        5.90     17.34 o 
   7   8  15       86.41       73.60     19.97 o 
   8   8  15       13.85      -13.47     19.44 o 
   9   8  15        1.44      -13.50     20.09 o 
  -8   9  15       30.28       14.90     20.94 o 
  -7   9  15       44.59       21.66     19.91 o 
  -6   9  15       13.59       11.82     20.95 o 
  -5   9  15       50.24       13.96     19.07 o 
  -4   9  15        0.10       24.33     17.19 o 
  -3   9  15       74.34       72.58     18.70 o 
  -2   9  15       35.36       60.47     18.14 o 
  -1   9  15       49.72       49.45     16.31 o 
   0   9  15       19.13       16.34     22.89 o 
   1   9  15       50.04       60.72     16.57 o 
   2   9  15       35.33       44.28     17.03 o 
   3   9  15       69.52      102.90     18.85 o 
   4   9  15        0.16      -14.55     15.72 o 
   5   9  15       48.64       32.96     16.81 o 
   6   9  15       13.44       -0.69     16.74 o 
   7   9  15       44.44       35.62     19.70 o 
   8   9  15       30.50       10.37     20.33 o 
  -7  10  15       38.95       26.89     23.49 o 
  -6  10  15        3.98      -19.56     19.56 o 
  -5  10  15       52.44       78.14     20.36 o 
  -4  10  15       32.18       32.99     18.47 o 
  -3  10  15       26.81       76.10     27.55 o 
  -2  10  15      183.16      154.04     21.47 o 
  -1  10  15       11.77        4.70     16.20 o 
   0  10  15       18.82       15.97     14.70 o 
   1  10  15       11.22       19.14     16.85 o 
   2  10  15      185.65      179.14     22.23 o 
   3  10  15       27.95       50.20     43.65 o 
   4  10  15       33.17       61.30     19.06 o 
   5  10  15       53.37       40.99     18.20 o 
   6  10  15        4.33      -13.26     31.48 o 
   7  10  15       38.87       50.33     20.29 o 
  -6  11  15       21.37       43.69     23.00 o 
  -5  11  15       24.55       10.61     19.97 o 
  -4  11  15       37.80       46.49     28.50 o 
  -3  11  15      196.11      243.55     38.49 o 
  -2  11  15       18.92       15.08     18.15 o 
  -1  11  15       16.07        1.01     16.65 o 
   0  11  15        1.93       11.44     17.84 o 
   1  11  15       15.78       16.40     17.80 o 
   2  11  15       19.39       19.94     17.26 o 
   3  11  15      194.22      171.72     24.32 o 
   4  11  15       37.07       38.25     18.73 o 
   5  11  15       24.42        7.91     28.01 o 
   6  11  15       21.63       29.23     19.29 o 
  -4  12  15       23.99      -24.97     24.97 o 
  -3  12  15       11.79        0.19     28.09 o 
  -2  12  15       45.24       33.32     19.99 o 
  -1  12  15       27.97       17.27     20.69 o 
   0  12  15        9.48        4.52     16.93 o 
   1  12  15       28.86       26.27     41.79 o 
   2  12  15       44.44       47.40     19.25 o 
   3  12  15       12.16       16.86     20.22 o 
   4  12  15       23.15       10.05     18.49 o 
   5  12  15        8.02        3.39     33.89 o 
  -2  13  15        1.84      -19.77     19.77 o 
  -1  13  15        0.46      -20.72     20.72 o 
   0  13  15       13.21       18.50     28.24 o 
   1  13  15        0.49        5.76     21.99 o 
   2  13  15        1.81       -0.77     20.72 o 
   0   0  16     2281.02     2268.80     49.70 o 
   1   0  16       25.55        6.26     12.85 o 
   2   0  16        1.40       -3.59      7.97 o 
   3   0  16       34.06       35.09     10.99 o 
   4   0  16        7.43        4.95     10.63 o 
   5   0  16      339.48      339.67     18.89 o 
   6   0  16       99.51       94.71     19.05 o 
   7   0  16       19.76       33.00     17.66 o 
   8   0  16        3.92      -16.80     16.80 o 
   9   0  16       13.57        9.67     20.42 o 
  10   0  16      108.15      144.00     26.09 o 
 -10   1  16        6.35       -2.56     19.70 o 
  -9   1  16       36.15       48.65     21.12 o 
  -8   1  16       30.06        5.51     17.72 o 
  -7   1  16       94.11       71.78     19.53 o 
  -6   1  16       51.48       80.21     13.93 o 
  -5   1  16      100.74      108.34     14.55 o 
  -4   1  16       55.95       75.91     12.54 o 
  -3   1  16       68.72       70.31     12.43 o 
  -2   1  16       41.63       27.78     10.71 o 
  -1   1  16      302.60      337.01     15.34 o 
   0   1  16       58.34       78.88     15.33 o 
   1   1  16      303.99      314.71     14.67 o 
   2   1  16       42.77       33.69     11.20 o 
   3   1  16       65.54       61.73     11.70 o 
   4   1  16       55.29       39.04     13.86 o 
   5   1  16      102.73      114.30     17.96 o 
   6   1  16       54.33       65.95     36.49 o 
   7   1  16       91.83       63.94     18.44 o 
   8   1  16       29.97       19.07     18.69 o 
   9   1  16       35.95       57.17     20.11 o 
  10   1  16        7.27       33.41     21.29 o 
 -10   2  16       14.19       -8.43     20.48 o 
  -9   2  16       15.59      -12.13     35.58 o 
  -8   2  16       15.07       27.57     26.68 o 
  -7   2  16       28.23       57.24     18.82 o 
  -6   2  16       16.96       19.24     12.97 o 
  -5   2  16       29.80       30.42     13.94 o 
  -4   2  16       57.73       48.71     12.39 o 
  -3   2  16       32.63       27.55     15.13 o 
  -2   2  16      810.62      779.84     19.97 o 
  -1   2  16      492.22      481.43     16.48 o 
   0   2  16      324.62      320.69     14.40 o 
   1   2  16      479.45      456.55     16.24 o 
   2   2  16      799.97      777.27     21.56 o 
   3   2  16       34.44       30.70     10.75 o 
   4   2  16       60.63       65.34     15.09 o 
   5   2  16       30.97       52.90     15.84 o 
   6   2  16       15.71       -5.37     14.98 o 
   7   2  16       26.78       41.84     17.86 o 
   8   2  16       15.12       16.29     17.88 o 
   9   2  16       15.26        2.36     19.11 o 
  10   2  16       14.32       -7.32     19.90 o 
 -10   3  16       47.06       26.60     22.29 o 
  -9   3  16       38.48       40.56     21.43 o 
  -8   3  16        6.75        1.87     19.93 o 
  -7   3  16      133.32      176.10     17.63 o 
  -6   3  16      205.56      194.17     17.59 o 
  -5   3  16      112.86      176.34     37.99 o 
  -4   3  16       60.95       68.81     13.78 o 
  -3   3  16       54.05       59.14     17.63 o 
  -2   3  16       45.13       47.56     11.48 o 
  -1   3  16       42.29       24.05     10.99 o 
   0   3  16        6.92       -4.22     10.22 o 
   1   3  16       46.49       50.37     16.46 o 
   2   3  16       45.63       46.53     17.55 o 
   3   3  16       54.98       66.65     20.00 o 
   4   3  16       63.43       72.41     16.25 o 
   5   3  16      110.44      126.25     19.18 o 
   6   3  16      204.55      260.17     57.03 o 
   7   3  16      130.41      170.80     22.10 o 
   8   3  16        6.94        8.63     17.38 o 
   9   3  16       38.97       54.39     21.56 o 
  10   3  16       48.12       62.13     22.37 o 
 -10   4  16       45.64       58.86     37.12 o 
  -9   4  16       19.25       12.13     21.69 o 
  -8   4  16       18.65      -13.42     14.34 o 
  -7   4  16       23.67       32.84     14.19 o 
  -6   4  16      138.93      156.33     40.29 o 
  -5   4  16       21.96       22.71     14.22 o 
  -4   4  16       44.04       64.20     22.26 o 
  -3   4  16       66.70       51.88     14.03 o 
  -2   4  16      321.32      322.10     17.62 o 
  -1   4  16        0.90        6.86     10.09 o 
   0   4  16      133.30      163.30     22.80 o 
   1   4  16        0.86       -3.63     10.08 o 
   2   4  16      322.73      309.97     23.03 o 
   3   4  16       60.46       67.57     16.01 o 
   4   4  16       42.35       61.16     18.77 o 
   5   4  16       21.56        8.16     13.63 o 
   6   4  16      139.16      103.24     18.85 o 
   7   4  16       24.46       20.06     17.77 o 
   8   4  16       18.88        1.92     26.78 o 
   9   4  16       18.17       18.06     19.32 o 
  10   4  16       45.02       36.19     22.27 o 
  -9   5  16       30.60       20.94     18.55 o 
  -8   5  16       39.33       29.16     22.47 o 
  -7   5  16       13.48        7.26     16.55 o 
  -6   5  16       37.73       51.90     17.67 o 
  -5   5  16       97.92       84.18     25.66 o 
  -4   5  16      262.23      267.18     22.97 o 
  -3   5  16       78.17       52.58     15.48 o 
  -2   5  16       35.60       40.59     11.25 o 
  -1   5  16      231.46      226.52     16.38 o 
   0   5  16        7.68      -11.30     11.30 o 
   1   5  16      224.88      207.01     20.27 o 
   2   5  16       34.13       30.43     17.88 o 
   3   5  16       79.20       82.54     16.23 o 
   4   5  16      261.26      282.30     23.89 o 
   5   5  16       98.08       97.44     19.21 o 
   6   5  16       39.61       63.10     17.71 o 
   7   5  16       14.88       21.72     31.50 o 
   8   5  16       40.18        0.03     17.80 o 
   9   5  16       30.53       16.24     20.85 o 
  -9   6  16       29.38       10.62     21.89 o 
  -8   6  16       23.19       22.23     19.05 o 
  -7   6  16       34.22       31.24     17.06 o 
  -6   6  16       55.74       63.46     18.57 o 
  -5   6  16       66.31      104.82     28.64 o 
  -4   6  16       51.29       31.98     16.37 o 
  -3   6  16       13.10       22.61     15.62 o 
  -2   6  16       57.48       44.05     11.78 o 
  -1   6  16      130.06      135.24     16.76 o 
   0   6  16       46.31       38.41     15.08 o 
   1   6  16      130.94      124.25     17.74 o 
   2   6  16       61.62       43.52     19.55 o 
   3   6  16       14.48       29.64     14.78 o 
   4   6  16       48.09       22.32     15.52 o 
   5   6  16       65.00       69.60     22.17 o 
   6   6  16       56.97       40.07     17.94 o 
   7   6  16       33.50       42.37     18.97 o 
   8   6  16       24.99       10.27     18.74 o 
   9   6  16       29.76       20.52     20.81 o 
  -9   7  16        1.53      -14.00     25.14 o 
  -8   7  16       60.40       58.09     22.12 o 
  -7   7  16        3.57       16.48     17.91 o 
  -6   7  16       84.43      116.60     28.50 o 
  -5   7  16       15.67        7.07     16.23 o 
  -4   7  16       14.48       20.95     16.79 o 
  -3   7  16      233.57      262.24     23.01 o 
  -2   7  16      135.86      161.66     16.17 o 
  -1   7  16        3.18       14.85     14.43 o 
   0   7  16       23.26        6.42     14.30 o 
   1   7  16        4.10      -16.70     26.76 o 
   2   7  16      139.46      132.11     19.37 o 
   3   7  16      237.95      285.27     30.31 o 
   4   7  16       14.15       18.78     15.66 o 
   5   7  16       16.93        8.55     21.27 o 
   6   7  16       84.76      129.17     20.71 o 
   7   7  16        3.54      -17.06     17.06 o 
   8   7  16       61.33       58.22     21.79 o 
  -8   8  16        3.29      -19.06     22.34 o 
  -7   8  16       66.21       38.39     20.40 o 
  -6   8  16        0.26      -15.08     24.06 o 
  -5   8  16        3.68      -16.74     16.74 o 
  -4   8  16       28.78       24.52     18.15 o 
  -3   8  16      104.82      124.89     20.93 o 
  -2   8  16       34.61       20.28     15.93 o 
  -1   8  16      165.11      190.52     39.47 o 
   0   8  16      269.85      318.87     24.49 o 
   1   8  16      166.33      168.08     19.07 o 
   2   8  16       34.29       37.24     16.63 o 
   3   8  16      101.20      117.79     19.00 o 
   4   8  16       28.94       30.97     17.83 o 
   5   8  16        3.85      -11.55     16.11 o 
   6   8  16        0.19        0.88     18.15 o 
   7   8  16       64.60       83.44     22.66 o 
   8   8  16        3.53       19.53     19.91 o 
  -7   9  16       10.93      -19.23     20.97 o 
  -6   9  16        5.19       -0.91     20.61 o 
  -5   9  16       99.58       98.29     21.55 o 
  -4   9  16        8.47        0.20     17.59 o 
  -3   9  16       11.30        1.44     22.62 o 
  -2   9  16      137.29      108.78     18.67 o 
  -1   9  16       64.48       67.21     17.66 o 
   0   9  16       54.27       72.25     17.37 o 
   1   9  16       65.67       34.64     16.59 o 
   2   9  16      136.66      129.45     20.05 o 
   3   9  16       10.91       28.14     16.59 o 
   4   9  16        8.54       -3.37     17.01 o 
   5   9  16      102.85       96.98     22.39 o 
   6   9  16        5.53        8.92     25.70 o 
   7   9  16        9.71       21.20     20.46 o 
  -6  10  16       34.97       40.69     27.50 o 
  -5  10  16        8.50      -16.01     19.47 o 
  -4  10  16       86.93       99.82     33.29 o 
  -3  10  16       12.95       -2.81     24.18 o 
  -2  10  16       17.47       14.03     17.72 o 
  -1  10  16       21.27       34.13     17.48 o 
   0  10  16        0.33       -1.66     16.05 o 
   1  10  16       21.61       22.90     19.26 o 
   2  10  16       17.01        7.73     17.64 o 
   3  10  16       13.75       17.50     21.37 o 
   4  10  16       85.91       81.45     19.73 o 
   5  10  16        8.06       -2.54     19.87 o 
   6  10  16       35.69       38.20     34.71 o 
  -5  11  16       24.10       15.68     28.50 o 
  -4  11  16       12.85       41.79     32.79 o 
  -3  11  16       20.75       31.77     29.41 o 
  -2  11  16        0.83        4.65     18.02 o 
  -1  11  16       67.29      117.59     21.80 o 
   0  11  16      137.54      170.73     26.55 o 
   1  11  16       69.01       90.96     21.06 o 
   2  11  16        0.88        8.98     19.45 o 
   3  11  16       20.60       21.49     20.22 o 
   4  11  16       12.89       10.60     20.00 o 
   5  11  16       23.36      -19.76     19.76 o 
  -3  12  16        6.86       18.56     33.82 o 
  -2  12  16        8.84       11.50     28.92 o 
  -1  12  16        7.06        6.85     19.48 o 
   0  12  16       40.54       19.87     19.04 o 
   1  12  16        6.76      -20.02     20.02 o 
   2  12  16        8.83      -16.97     20.93 o 
   3  12  16        7.24       21.88     21.32 o 
   1   0  17        1.38        4.83      9.83 o 
   2   0  17       22.65       -1.23     11.61 o 
   3   0  17       16.36       18.58     11.69 o 
   4   0  17       70.59       81.65     14.29 o 
   5   0  17      163.90      215.58     40.52 o 
   6   0  17      176.75      164.60     21.90 o 
   7   0  17       26.82       41.50     17.80 o 
   8   0  17       99.23      115.67     26.11 o 
   9   0  17       13.21        1.59     21.17 o 
  10   0  17        8.40        8.89     22.40 o 
 -10   1  17       19.38        8.16     32.00 o 
  -9   1  17        8.33       -6.75     20.28 o 
  -8   1  17       38.67       52.91     19.98 o 
  -7   1  17       35.39       33.41     19.83 o 
  -6   1  17        5.83        5.19     16.36 o 
  -5   1  17       36.01       34.82     13.10 o 
  -4   1  17      233.07      241.42     17.91 o 
  -3   1  17       50.13       59.34     12.73 o 
  -2   1  17       91.09       92.73     11.44 o 
  -1   1  17      175.61      194.40     23.99 o 
   0   1  17     1065.85     1100.47     27.86 o 
   1   1  17      176.25      169.52     12.82 o 
   2   1  17       93.27      105.28     14.38 o 
   3   1  17       49.79       39.56     11.63 o 
   4   1  17      223.72      280.36     24.65 o 
   5   1  17       36.51       36.53     16.77 o 
   6   1  17        5.15        4.16     25.18 o 
   7   1  17       35.65       26.43     18.27 o 
   8   1  17       39.00       43.12     23.34 o 
   9   1  17        8.24       23.54     22.09 o 
  10   1  17       18.84       10.44     22.28 o 
  -9   2  17        1.82      -28.73     28.73 o 
  -8   2  17       28.65        4.78     20.25 o 
  -7   2  17       34.24        5.05     18.41 o 
  -6   2  17      119.70      174.55     18.90 o 
  -5   2  17        8.27        4.70     12.47 o 
  -4   2  17       68.00       59.72     13.75 o 
  -3   2  17      237.57      287.26     28.12 o 
  -2   2  17      141.59      134.37     13.65 o 
  -1   2  17       21.83       15.43      9.65 o 
   0   2  17      205.13      196.79     13.96 o 
   1   2  17       21.51       21.34      9.86 o 
   2   2  17      140.26      135.28     12.56 o 
   3   2  17      240.93      264.54     17.79 o 
   4   2  17       65.72       60.92     21.16 o 
   5   2  17        8.68       18.47     16.97 o 
   6   2  17      119.23      162.46     24.65 o 
   7   2  17       34.48       27.74     18.43 o 
   8   2  17       30.28       50.78     21.03 o 
   9   2  17        1.95       -6.34     20.43 o 
  -9   3  17       36.56        3.96     21.74 o 
  -8   3  17       13.78       10.54     18.85 o 
  -7   3  17       16.90        2.72     14.93 o 
  -6   3  17       17.20        9.57     18.58 o 
  -5   3  17       50.05       24.72     13.55 o 
  -4   3  17       55.01       58.93     17.66 o 
  -3   3  17        1.81       -1.84     11.83 o 
  -2   3  17      180.67      199.48     13.93 o 
  -1   3  17      174.65      188.15     13.48 o 
   0   3  17        2.51       -9.48      9.48 o 
   1   3  17      175.05      197.09     13.62 o 
   2   3  17      180.71      185.28     15.90 o 
   3   3  17        1.99      -14.80     14.80 o 
   4   3  17       51.46       77.60     17.82 o 
   5   3  17       51.07       34.66     16.26 o 
   6   3  17       18.02       14.26     17.21 o 
   7   3  17       16.95       13.97     18.57 o 
   8   3  17       12.64      -11.03     18.39 o 
   9   3  17       37.61       23.62     22.02 o 
  -9   4  17        4.97       -4.40     35.79 o 
  -8   4  17       43.30       43.72     17.03 o 
  -7   4  17       45.56       34.18     15.31 o 
  -6   4  17       22.72      -11.10     17.23 o 
  -5   4  17      310.51      310.09     25.87 o 
  -4   4  17       20.61        3.63     13.04 o 
  -3   4  17       37.56       28.13     15.12 o 
  -2   4  17      105.72       89.29     13.33 o 
  -1   4  17      197.97      214.96     15.96 o 
   0   4  17       39.86       28.70     11.51 o 
   1   4  17      198.29      223.68     16.28 o 
   2   4  17      104.08       94.39     24.86 o 
   3   4  17       37.27       28.16     16.25 o 
   4   4  17       18.80        0.73     17.95 o 
   5   4  17      310.20      341.68     26.15 o 
   6   4  17       24.46        0.65     25.13 o 
   7   4  17       47.33       38.84     18.91 o 
   8   4  17       43.54       31.12     19.71 o 
   9   4  17        4.94       -2.00     21.30 o 
  -9   5  17       19.67       18.81     24.74 o 
  -8   5  17        5.70       -1.79     16.78 o 
  -7   5  17        2.18       -2.03     17.65 o 
  -6   5  17       44.01       74.52     20.01 o 
  -5   5  17       16.31       10.91     16.77 o 
  -4   5  17       85.18       42.29     16.91 o 
  -3   5  17        5.02       16.63     15.20 o 
  -2   5  17       67.38       60.61     13.26 o 
  -1   5  17      103.07       70.04     13.19 o 
   0   5  17      103.55       89.40     13.60 o 
   1   5  17      103.07       93.21     16.69 o 
   2   5  17       68.00       82.25     17.32 o 
   3   5  17        5.69       32.28     15.38 o 
   4   5  17       86.70       57.69     16.96 o 
   5   5  17       16.67       30.95     16.53 o 
   6   5  17       42.64       52.15     18.95 o 
   7   5  17        1.94      -12.72     20.04 o 
   8   5  17        5.35       11.44     31.94 o 
   9   5  17       19.66        1.27     39.07 o 
  -8   6  17       58.86       59.90     22.17 o 
  -7   6  17       56.76       86.87     20.61 o 
  -6   6  17       31.99       -0.03     17.27 o 
  -5   6  17       19.53        9.90     15.27 o 
  -4   6  17        5.64      -14.97     14.97 o 
  -3   6  17       38.66       39.95     16.38 o 
  -2   6  17       12.57       -5.82     12.07 o 
  -1   6  17        3.17        2.06     11.58 o 
   0   6  17       35.34       23.93     28.11 o 
   1   6  17        2.20      -17.28     18.43 o 
   2   6  17       12.80        2.80     14.68 o 
   3   6  17       38.36       30.51     15.65 o 
   4   6  17        5.77      -13.08     15.23 o 
   5   6  17       18.91       -5.36     17.71 o 
   6   6  17       33.42       11.09     17.66 o 
   7   6  17       55.98       78.11     23.25 o 
   8   6  17       57.50       47.41     21.91 o 
  -8   7  17       42.27       34.51     23.16 o 
  -7   7  17       51.03       26.27     38.30 o 
  -6   7  17       18.89       38.87     18.85 o 
  -5   7  17        8.40       18.82     16.95 o 
  -4   7  17      128.56      142.58     20.84 o 
  -3   7  17        6.30       -6.56     15.78 o 
  -2   7  17       93.62      100.92     19.22 o 
  -1   7  17       10.65       20.38     15.86 o 
   0   7  17      106.14       78.79     17.54 o 
   1   7  17       11.10       28.01     21.52 o 
   2   7  17       95.51      108.68     18.59 o 
   3   7  17        6.85       12.87     16.58 o 
   4   7  17      129.34      141.95     24.39 o 
   5   7  17        7.52        4.97     17.98 o 
   6   7  17       19.26       10.67     25.33 o 
   7   7  17       51.24       96.86     31.18 o 
   8   7  17       41.33       31.52     22.09 o 
  -7   8  17       64.15      102.91     23.63 o 
  -6   8  17       24.71        7.88     18.44 o 
  -5   8  17      119.98      120.65     22.04 o 
  -4   8  17        9.85       -1.09     16.11 o 
  -3   8  17       33.39       54.89     18.50 o 
  -2   8  17        5.36        7.67     21.63 o 
  -1   8  17       41.53       28.83     16.86 o 
   0   8  17        4.77        8.40     19.30 o 
   1   8  17       41.81       57.25     18.25 o 
   2   8  17        5.55       -2.15     16.48 o 
   3   8  17       33.16       36.48     17.15 o 
   4   8  17        9.75      -10.17     22.91 o 
   5   8  17      117.91      147.31     36.78 o 
   6   8  17       25.42       29.77     19.35 o 
   7   8  17       64.30       81.84     22.00 o 
  -6   9  17       26.01       31.26     22.03 o 
  -5   9  17        3.60       -3.69     20.59 o 
  -4   9  17       18.90       22.52     28.75 o 
  -3   9  17       36.32       23.04     25.43 o 
  -2   9  17      191.86      196.03     33.29 o 
  -1   9  17        1.19      -15.88     15.88 o 
   0   9  17       25.80       13.25     17.27 o 
   1   9  17        1.24       10.39     16.53 o 
   2   9  17      192.73      178.80     23.66 o 
   3   9  17       36.49       71.77     21.62 o 
   4   9  17       18.68       20.18     20.74 o 
   5   9  17        3.72       10.00     18.61 o 
   6   9  17       25.34       22.97     27.38 o 
  -5  10  17       56.47       18.40     22.55 o 
  -4  10  17       19.75       38.49     27.93 o 
  -3  10  17       96.19       83.65     30.02 o 
  -2  10  17        2.38       11.54     25.51 o 
  -1  10  17       83.64       68.60     19.13 o 
   0  10  17        1.96      -15.87     37.39 o 
   1  10  17       81.54       94.01     21.49 o 
   2  10  17        2.21       -6.67     18.32 o 
   3  10  17       96.21       76.56     21.18 o 
   4  10  17       20.32       11.17     19.24 o 
   5  10  17       58.19       47.57     21.91 o 
  -3  11  17       11.22       60.23     31.35 o 
  -2  11  17       16.28       22.73     29.76 o 
  -1  11  17        0.16      -17.39     17.39 o 
   0  11  17        1.66        5.89     18.78 o 
   1  11  17        0.15      -27.03     27.69 o 
   2  11  17       16.23       36.13     20.65 o 
   3  11  17       10.62      -10.96     18.82 o 
   0   0  18     1434.38     1340.49     39.17 o 
   1   0  18       34.11       27.31     13.33 o 
   2   0  18      190.04      191.26     27.19 o 
   3   0  18      239.34      243.44     18.41 o 
   4   0  18      106.05      155.44     16.95 o 
   5   0  18       50.79       18.40     17.99 o 
   6   0  18       19.76        1.78     17.48 o 
   7   0  18        0.35      -12.08     17.67 o 
   8   0  18       54.44       -1.35     20.71 o 
   9   0  18       24.61       -6.90     23.25 o 
  -9   1  18       46.79       34.77     23.29 o 
  -8   1  18       21.44       -3.14     21.10 o 
  -7   1  18       46.59       34.25     21.05 o 
  -6   1  18      124.61      149.61     22.95 o 
  -5   1  18       40.24       46.55     26.93 o 
  -4   1  18      124.05      116.30     15.66 o 
  -3   1  18       24.14        8.30     12.55 o 
  -2   1  18       18.25        2.94     12.18 o 
  -1   1  18       99.69      125.15     14.64 o 
   0   1  18        9.41       22.78     10.61 o 
   1   1  18      101.78      118.39     12.55 o 
   2   1  18       18.79       17.80     12.70 o 
   3   1  18       23.54       28.61     12.82 o 
   4   1  18      123.06       94.84     19.74 o 
   5   1  18       40.08       43.08     18.40 o 
   6   1  18      127.48      119.49     21.32 o 
   7   1  18       45.32       79.45     22.68 o 
   8   1  18       21.32        7.80     27.71 o 
   9   1  18       47.21       81.72     24.44 o 
  -9   2  18       12.07      -22.23     22.23 o 
  -8   2  18       29.65       20.37     32.60 o 
  -7   2  18       20.81        3.48     18.57 o 
  -6   2  18       16.39        0.94     18.67 o 
  -5   2  18      167.79      181.55     19.57 o 
  -4   2  18       36.27       40.06     14.38 o 
  -3   2  18        8.75        8.06     13.11 o 
  -2   2  18      315.39      328.27     23.54 o 
  -1   2  18       52.38       30.26     12.04 o 
   0   2  18      340.54      346.26     17.03 o 
   1   2  18       57.02       50.02     11.19 o 
   2   2  18      326.23      352.50     20.18 o 
   3   2  18        9.21       -2.81     24.58 o 
   4   2  18       36.69       26.18     15.93 o 
   5   2  18      165.57      211.07     31.14 o 
   6   2  18       15.63       22.20     19.62 o 
   7   2  18       20.76       11.31     18.03 o 
   8   2  18       30.83       24.99     28.79 o 
   9   2  18       12.14       27.50     23.22 o 
  -8   3  18       89.34      105.54     26.99 o 
  -7   3  18        5.96       11.53     19.46 o 
  -6   3  18       18.35       11.31     14.59 o 
  -5   3  18       44.45       45.46     27.69 o 
  -4   3  18       40.33       27.04     14.47 o 
  -3   3  18       37.57       21.65     13.10 o 
  -2   3  18      169.46      165.67     16.76 o 
  -1   3  18       74.46       52.68     11.10 o 
   0   3  18        0.47      -10.54     10.54 o 
   1   3  18       77.49       79.82     11.75 o 
   2   3  18      167.48      164.78     39.87 o 
   3   3  18       37.73       53.40     17.09 o 
   4   3  18       40.23       11.70     16.18 o 
   5   3  18       44.80       49.59     19.13 o 
   6   3  18       17.88      -13.25     18.20 o 
   7   3  18        6.17        5.04     19.56 o 
   8   3  18       88.90       98.23     24.42 o 
  -8   4  18       23.18       15.61     23.04 o 
  -7   4  18       12.84       16.86     16.47 o 
  -6   4  18       36.25       15.65     21.02 o 
  -5   4  18       32.09       34.94     14.59 o 
  -4   4  18       28.15       28.99     13.46 o 
  -3   4  18       34.81       27.17     15.90 o 
  -2   4  18      271.32      292.50     27.21 o 
  -1   4  18      107.62      116.58     15.15 o 
   0   4  18      179.87      233.87     18.02 o 
   1   4  18      107.60       99.17     18.96 o 
   2   4  18      274.77      305.82     55.89 o 
   3   4  18       34.81       44.51     17.26 o 
   4   4  18       26.92       43.65     17.81 o 
   5   4  18       31.79       44.90     18.51 o 
   6   4  18       34.62       45.16     19.91 o 
   7   4  18       13.77        3.87     19.34 o 
   8   4  18       23.57       15.56     23.29 o 
  -8   5  18       51.53       48.06     19.80 o 
  -7   5  18       26.78        6.39     16.87 o 
  -6   5  18       84.58       88.82     20.34 o 
  -5   5  18       56.31       52.63     17.97 o 
  -4   5  18        3.93       -7.12     25.45 o 
  -3   5  18        0.34      -10.11     16.69 o 
  -2   5  18        0.85      -14.67     14.67 o 
  -1   5  18      298.69      334.59     20.50 o 
   0   5  18        7.12       14.62     20.55 o 
   1   5  18      303.27      328.92     24.78 o 
   2   5  18        1.24      -10.23     14.61 o 
   3   5  18        0.30       -6.34     16.15 o 
   4   5  18        4.03       24.09     17.29 o 
   5   5  18       55.19       17.07     17.10 o 
   6   5  18       86.29      126.93     26.47 o 
   7   5  18       26.51       22.15     19.75 o 
   8   5  18       52.46       57.59     22.57 o 
  -7   6  18       29.81       19.00     21.88 o 
  -6   6  18       26.67       31.57     26.06 o 
  -5   6  18       24.65       -4.92     18.10 o 
  -4   6  18       70.93       90.44     21.17 o 
  -3   6  18       69.26       93.20     19.43 o 
  -2   6  18       53.81       51.04     20.97 o 
  -1   6  18       71.26       95.07     44.41 o 
   0   6  18      148.11      143.61     20.44 o 
   1   6  18       70.55       87.66     18.79 o 
   2   6  18       52.14       50.53     17.90 o 
   3   6  18       70.30       37.53     18.41 o 
   4   6  18       69.98      102.32     40.10 o 
   5   6  18       23.51       31.12     18.21 o 
   6   6  18       27.62       18.80     19.29 o 
   7   6  18       30.07       26.56     20.64 o 
  -7   7  18       46.30       53.81     38.98 o 
  -6   7  18       21.26       -6.14     18.88 o 
  -5   7  18       30.98       25.35     18.31 o 
  -4   7  18       16.74        7.09     23.29 o 
  -3   7  18       78.42       94.20     21.01 o 
  -2   7  18       32.51       45.55     25.92 o 
  -1   7  18       63.74      103.38     32.98 o 
   0   7  18       44.55       63.55     18.49 o 
   1   7  18       60.74       25.05     17.67 o 
   2   7  18       32.23       30.21     17.25 o 
   3   7  18       77.85       52.47     18.58 o 
   4   7  18       17.60       15.48     17.66 o 
   5   7  18       30.56       24.55     19.54 o 
   6   7  18       21.08       11.41     19.52 o 
   7   7  18       44.54        4.99     21.70 o 
  -6   8  18        0.92       -2.38     22.17 o 
  -5   8  18       37.35       12.41     21.12 o 
  -4   8  18       26.45       47.50     20.88 o 
  -3   8  18      101.85       72.27     29.19 o 
  -2   8  18       27.72       -1.21     24.52 o 
  -1   8  18        1.98       11.06     22.66 o 
   0   8  18        0.14       -1.90     16.73 o 
   1   8  18        2.01        6.72     17.81 o 
   2   8  18       28.16        7.88     18.33 o 
   3   8  18      102.06       80.44     37.52 o 
   4   8  18       27.24       23.85     18.14 o 
   5   8  18       38.36       43.47     20.59 o 
   6   8  18        0.90       33.04     24.08 o 
  -5   9  18       48.51       29.81     26.13 o 
  -4   9  18       35.22        2.35     26.80 o 
  -3   9  18       41.77       57.77     29.98 o 
  -2   9  18       17.02      -10.85     27.02 o 
  -1   9  18       32.66       58.44     19.77 o 
   0   9  18       35.27       28.84     18.60 o 
   1   9  18       31.58       23.90     18.67 o 
   2   9  18       17.55       17.82     30.93 o 
   3   9  18       39.90       38.03     19.89 o 
   4   9  18       33.45       60.79     21.61 o 
   5   9  18       50.05       31.35     21.53 o 
  -3  10  18       62.50       91.05     31.35 o 
  -2  10  18       30.03       19.05     30.82 o 
  -1  10  18        5.02      -20.84     24.31 o 
   0  10  18        2.67       -5.10     18.30 o 
   1  10  18        4.71       -2.41     19.76 o 
   2  10  18       29.27       42.11     20.42 o 
   3  10  18       63.42       19.95     20.88 o 
   1   0  19       94.72       96.80     14.01 o 
   2   0  19       29.79       60.29     13.72 o 
   3   0  19       30.14       41.51     17.49 o 
   4   0  19       16.01       21.31     17.31 o 
   5   0  19       20.52       32.79     19.66 o 
   6   0  19        0.82        0.81     18.92 o 
   7   0  19       42.22       26.47     21.95 o 
   8   0  19      126.63      178.98     39.74 o 
  -8   1  19       28.31       28.84     25.13 o 
  -7   1  19        8.16       25.51     22.24 o 
  -6   1  19        8.03        5.12     19.73 o 
  -5   1  19       59.65       78.86     23.15 o 
  -4   1  19       79.02       60.16     15.58 o 
  -3   1  19      142.01      147.80     17.78 o 
  -2   1  19       32.60       42.08     13.80 o 
  -1   1  19      462.01      486.70     19.01 o 
   0   1  19      196.79      194.17     15.04 o 
   1   1  19      463.58      472.87     18.74 o 
   2   1  19       34.08       31.35     13.36 o 
   3   1  19      140.46      145.70     21.64 o 
   4   1  19       77.12      101.48     20.88 o 
   5   1  19       60.15      103.36     28.64 o 
   6   1  19        7.63       -3.43     19.57 o 
   7   1  19        8.15       -2.61     19.82 o 
   8   1  19       28.60       46.23     24.61 o 
  -8   2  19       18.65      -15.63     22.02 o 
  -7   2  19       10.66       39.38     21.77 o 
  -6   2  19      100.30       99.23     35.68 o 
  -5   2  19       62.75       53.29     16.26 o 
  -4   2  19       15.85        1.33     14.01 o 
  -3   2  19       29.04       27.93     14.09 o 
  -2   2  19       34.41       34.40     13.82 o 
  -1   2  19       28.97       29.99     11.19 o 
   0   2  19      407.70      463.84     23.70 o 
   1   2  19       28.75       44.03     11.95 o 
   2   2  19       35.56       20.44     13.35 o 
   3   2  19       29.27        2.24     16.87 o 
   4   2  19       16.08      -13.79     16.01 o 
   5   2  19       62.52       59.01     19.80 o 
   6   2  19       99.39       92.57     35.22 o 
   7   2  19       10.31      -20.00     20.00 o 
   8   2  19       19.15      -14.61     22.16 o 
  -8   3  19        7.60      -14.29     22.92 o 
  -7   3  19       22.15       12.27     20.61 o 
  -6   3  19        0.86       -6.54     15.97 o 
  -5   3  19        3.24        9.53     15.47 o 
  -4   3  19       11.50       19.78     14.85 o 
  -3   3  19      194.23      173.41     34.27 o 
  -2   3  19      126.48      131.81     18.04 o 
  -1   3  19      112.46      124.69     14.00 o 
   0   3  19       13.41       -1.09     11.65 o 
   1   3  19      111.80      103.93     17.95 o 
   2   3  19      126.34      119.68     20.83 o 
   3   3  19      188.00      190.53     22.16 o 
   4   3  19       10.76        4.90     18.10 o 
   5   3  19        2.93       12.91     18.22 o 
   6   3  19        0.99       14.10     19.37 o 
   7   3  19       21.55       14.37     38.58 o 
  -7   4  19       18.68       25.43     25.97 o 
  -6   4  19       79.32       77.09     23.05 o 
  -5   4  19       18.13       27.78     16.24 o 
  -4   4  19       67.37       61.71     19.25 o 
  -3   4  19       10.04       24.18     13.94 o 
  -2   4  19       31.39       27.47     14.54 o 
  -1   4  19       13.90        1.02     13.16 o 
   0   4  19      129.51      159.96     15.53 o 
   1   4  19       13.49       -7.41     13.05 o 
   2   4  19       30.23       24.79     16.40 o 
   3   4  19       10.72       -9.07     19.57 o 
   4   4  19       67.73       34.46     18.82 o 
   5   4  19       16.90       36.82     21.04 o 
   6   4  19       79.98       81.20     27.90 o 
   7   4  19       19.25       30.06     22.45 o 
  -7   5  19        1.18       -5.60     22.36 o 
  -6   5  19       61.03       42.52     17.63 o 
  -5   5  19       17.26       14.19     21.36 o 
  -4   5  19        0.29      -17.07     17.07 o 
  -3   5  19       94.36      145.00     22.87 o 
  -2   5  19       57.78       60.64     38.45 o 
  -1   5  19      103.32       89.29     15.12 o 
   0   5  19       65.71       46.02     17.28 o 
   1   5  19      102.84       91.94     19.34 o 
   2   5  19       57.89       39.92     31.54 o 
   3   5  19       94.74       72.45     20.28 o 
   4   5  19        0.41       -3.72     18.03 o 
   5   5  19       17.49       14.75     18.44 o 
   6   5  19       60.43       71.72     27.37 o 
   7   5  19        1.12        4.77     21.17 o 
  -6   6  19        6.85       -7.75     20.51 o 
  -5   6  19       51.09       48.95     20.25 o 
  -4   6  19      110.74      133.08     22.97 o 
  -3   6  19       26.95       -5.33     17.49 o 
  -2   6  19       61.86       57.60     19.44 o 
  -1   6  19       10.70       -4.37     16.95 o 
   0   6  19        0.75      -15.53     15.53 o 
   1   6  19       11.14       25.39     17.75 o 
   2   6  19       62.84       84.89     31.14 o 
   3   6  19       27.31       11.16     17.50 o 
   4   6  19      107.20      144.74     22.68 o 
   5   6  19       52.13       68.11     39.78 o 
   6   6  19        7.10       33.99     22.50 o 
  -5   7  19        2.58      -16.79     20.56 o 
  -4   7  19       22.16       27.34     19.18 o 
  -3   7  19        2.83        9.06     20.25 o 
  -2   7  19       48.80       35.03     26.83 o 
  -1   7  19       61.47       44.22     19.52 o 
   0   7  19        2.20        0.87     19.55 o 
   1   7  19       62.15       30.10     18.90 o 
   2   7  19       49.71      102.21     27.10 o 
   3   7  19        2.97        5.02     29.59 o 
   4   7  19       22.30       21.79     20.24 o 
   5   7  19        2.17      -30.53     30.53 o 
  -4   8  19        3.05      -20.60     20.60 o 
  -3   8  19        2.24      -21.10     26.42 o 
  -2   8  19      100.88      149.24     34.80 o 
  -1   8  19       21.23       15.37     18.65 o 
   0   8  19       86.38       53.39     20.61 o 
   1   8  19       21.85        1.57     18.80 o 
   2   8  19      101.86      102.07     22.04 o 
   3   8  19        2.38       -9.76     28.01 o 
   4   8  19        2.90        2.64     19.84 o 
  -3   9  19       19.32       10.29     28.12 o 
  -2   9  19        1.98       16.70     29.38 o 
  -1   9  19       22.74        8.27     27.29 o 
   0   9  19       11.28       -2.13     20.66 o 
   1   9  19       22.12       21.54     20.73 o 
   2   9  19        1.93       15.23     19.25 o 
   3   9  19       19.34      -26.78     26.78 o 
   0   0  20      136.80      170.21     22.03 o 
   1   0  20       12.21       -6.53     13.76 o 
   2   0  20       39.37       29.05     14.60 o 
   3   0  20      785.78      890.51     29.54 o 
   4   0  20        7.72       -5.59     19.24 o 
   5   0  20       13.47       12.87     41.64 o 
   6   0  20        2.34       12.46     22.90 o 
   7   0  20       24.58       19.81     22.21 o 
  -7   1  20       77.71       68.92     25.08 o 
  -6   1  20        1.78      -13.86     20.39 o 
  -5   1  20       20.88       20.39     21.15 o 
  -4   1  20       10.12       14.30     15.53 o 
  -3   1  20       48.68       48.39     15.61 o 
  -2   1  20       11.19        2.90     14.22 o 
  -1   1  20        6.57       24.96     14.53 o 
   0   1  20        5.96       -4.32     11.79 o 
   1   1  20        6.34        1.97     21.96 o 
   2   1  20       10.69        1.16     14.33 o 
   3   1  20       48.06        4.64     18.51 o 
   4   1  20       10.62       -2.84     18.71 o 
   5   1  20       21.57      -12.43     19.34 o 
   6   1  20        2.05      -14.12     24.44 o 
   7   1  20       76.49      104.27     26.46 o 
  -7   2  20       13.66       -7.02     22.49 o 
  -6   2  20       28.18       22.64     22.67 o 
  -5   2  20       28.47       55.01     43.27 o 
  -4   2  20        5.03       15.91     21.87 o 
  -3   2  20       61.07       48.29     20.11 o 
  -2   2  20       12.61       15.63     14.31 o 
  -1   2  20      190.06      189.62     18.84 o 
   0   2  20       12.01        5.00     11.74 o 
   1   2  20      190.38      236.04     22.51 o 
   2   2  20       12.46       11.77     18.06 o 
   3   2  20       57.33       42.16     20.23 o 
   4   2  20        5.20       17.63     20.09 o 
   5   2  20       28.96       38.31     22.04 o 
   6   2  20       28.21       -1.56     20.87 o 
   7   2  20       13.06       -8.24     31.81 o 
  -6   3  20       40.86       12.27     22.15 o 
  -5   3  20       36.79       35.48     17.05 o 
  -4   3  20       68.07       90.94     17.82 o 
  -3   3  20       24.09       10.20     15.51 o 
  -2   3  20       83.72       89.48     27.84 o 
  -1   3  20        1.46      -13.71     13.71 o 
   0   3  20        0.52        9.33     12.19 o 
   1   3  20        1.33      -16.75     16.75 o 
   2   3  20       83.66       51.61     18.66 o 
   3   3  20       25.65       12.62     18.17 o 
   4   3  20       68.91      104.77     23.02 o 
   5   3  20       36.34       22.22     20.53 o 
   6   3  20       40.93       24.54     22.23 o 
  -6   4  20       60.98       75.54     20.26 o 
  -5   4  20       52.16       55.80     18.55 o 
  -4   4  20        4.08      -16.06     16.06 o 
  -3   4  20       19.45       16.17     16.59 o 
  -2   4  20       18.58        6.51     15.11 o 
  -1   4  20      167.85      198.97     19.26 o 
   0   4  20       57.54       21.00     19.31 o 
   1   4  20      165.17      206.75     24.52 o 
   2   4  20       19.18       17.24     18.49 o 
   3   4  20       19.82       24.71     20.53 o 
   4   4  20        3.58        9.28     22.09 o 
   5   4  20       51.31       61.03     23.50 o 
   6   4  20       60.75       24.71     22.65 o 
  -6   5  20       24.07        6.58     22.17 o 
  -5   5  20       42.61       37.29     18.65 o 
  -4   5  20        2.74      -16.53     16.53 o 
  -3   5  20        9.94       -1.41     15.24 o 
  -2   5  20       15.53        6.82     18.45 o 
  -1   5  20       48.58       40.19     26.45 o 
   0   5  20       22.54       22.96     17.96 o 
   1   5  20       48.42       44.18     18.80 o 
   2   5  20       15.06       -4.98     18.78 o 
   3   5  20       11.12       -0.93     19.64 o 
   4   5  20        2.64       12.08     20.04 o 
   5   5  20       41.10       76.29     21.70 o 
  -5   6  20        7.12        1.03     20.14 o 
  -4   6  20       34.75        6.88     21.08 o 
  -3   6  20        5.78      -12.35     19.43 o 
  -2   6  20       10.66       45.55     26.57 o 
  -1   6  20       15.32       35.18     26.68 o 
   0   6  20       23.27       10.64     17.17 o 
   1   6  20       14.44       16.04     17.90 o 
   2   6  20       10.43      -20.15     51.30 o 
   3   6  20        5.58       -0.97     25.60 o 
   4   6  20       32.77       47.13     21.86 o 
   5   6  20        6.78       23.04     27.97 o 
  -4   7  20       31.63       30.83     29.43 o 
  -3   7  20       26.04       61.14     31.16 o 
  -2   7  20       13.21       18.86     28.35 o 
  -1   7  20       11.05      -12.22     25.09 o 
   0   7  20       49.12       76.44     21.45 o 
   1   7  20       11.36        1.70     18.82 o 
   2   7  20       12.48        2.14     19.54 o 
   3   7  20       26.26       28.09     21.27 o 
   4   7  20       31.28        3.08     21.51 o 
  -2   8  20        6.92        2.24     28.47 o 
  -1   8  20       34.68       36.74     29.07 o 
   0   8  20       17.24        1.92     18.72 o 
   1   8  20       34.50       54.25     21.59 o 
   2   8  20        6.36       -2.58     23.74 o 
   1   0  21        0.64      -14.57     14.57 o 
   2   0  21        6.57      -13.93     15.71 o 
   3   0  21        0.27      -19.74     19.74 o 
   4   0  21        0.25      -19.27     19.27 o 
   5   0  21       20.75       35.22     23.32 o 
   6   0  21       66.95       60.73     36.89 o 
  -5   1  21       20.20        3.93     21.47 o 
  -4   1  21       71.58       32.24     21.15 o 
  -3   1  21       55.15       70.68     17.63 o 
  -2   1  21       85.19      100.79     18.19 o 
  -1   1  21      127.37      148.68     19.02 o 
   0   1  21      128.82      151.40     16.19 o 
   1   1  21      126.53      134.21     18.45 o 
   2   1  21       84.57      106.83     22.59 o 
   3   1  21       54.44      115.80     64.77 o 
   4   1  21       72.34       79.46     22.66 o 
   5   1  21       21.55       30.08     22.46 o 
  -5   2  21       46.73       49.91     23.16 o 
  -4   2  21        1.43       18.68     16.79 o 
  -3   2  21       52.76       45.19     22.70 o 
  -2   2  21       11.71        7.61     15.31 o 
  -1   2  21       22.02       -5.10     14.93 o 
   0   2  21        1.19       -3.70     13.11 o 
   1   2  21       23.17       22.63     18.88 o 
   2   2  21       11.23       23.34     18.87 o 
   3   2  21       53.08       50.34     21.52 o 
   4   2  21        1.27        0.04     19.44 o 
   5   2  21       45.86       36.44     22.02 o 
  -5   3  21        9.52       21.84     18.48 o 
  -4   3  21       98.20      111.95     19.70 o 
  -3   3  21       15.09       35.44     16.25 o 
  -2   3  21       18.78        6.94     16.44 o 
  -1   3  21       72.98       31.50     16.53 o 
   0   3  21       18.85       24.21     15.87 o 
   1   3  21       73.34       65.05     20.12 o 
   2   3  21       17.31       32.35     20.21 o 
   3   3  21       14.27        0.44     19.05 o 
   4   3  21       97.62      122.75     23.86 o 
   5   3  21       10.24        5.84     32.81 o 
  -4   4  21       20.07        3.65     17.46 o 
  -3   4  21        4.34      -16.17     16.41 o 
  -2   4  21       18.54       11.87     17.64 o 
  -1   4  21       38.29       29.26     19.76 o 
   0   4  21        2.06      -10.04     15.40 o 
   1   4  21       38.02        8.54     18.38 o 
   2   4  21       17.82       31.80     19.67 o 
   3   4  21        4.32       -4.59     19.27 o 
   4   4  21       19.98       12.84     21.15 o 
  -4   5  21       57.08       69.10     18.76 o 
  -3   5  21       12.01       20.72     18.16 o 
  -2   5  21       36.05       40.16     20.75 o 
  -1   5  21       23.17       15.18     20.38 o 
   0   5  21        0.18       -6.94     15.81 o 
   1   5  21       22.67       45.74     26.68 o 
   2   5  21       35.56       55.89     22.35 o 
   3   5  21       12.76      -19.26     19.94 o 
   4   5  21       56.84       17.46     31.54 o 
  -3   6  21       44.26       30.63     31.12 o 
  -2   6  21        4.93       52.45     30.36 o 
  -1   6  21        0.37      -28.28     30.33 o 
   0   6  21        3.61       -3.86     31.50 o 
   1   6  21        0.36        8.57     19.35 o 
   2   6  21        5.65       -7.00     20.10 o 
   3   6  21       46.51        0.53     29.34 o 
   0   7  21       94.76       64.69     21.56 o 
   0   0  22      116.07      162.81     39.21 o 
   1   0  22       27.42       26.84     17.79 o 
   2   0  22       73.04      101.25     19.96 o 
   3   0  22       31.42       -9.11     21.80 o 
   4   0  22        2.20       -5.42     21.92 o 
  -4   1  22        2.64       26.37     22.34 o 
  -3   1  22       57.19       47.74     24.04 o 
  -2   1  22       12.30        8.54     16.35 o 
  -1   1  22       19.76       63.58     18.44 o 
   0   1  22        8.25        3.17     14.27 o 
   1   1  22       19.77       32.91     16.81 o 
   2   1  22       13.43        9.03     20.81 o 
   3   1  22       56.51       58.27     26.06 o 
   4   1  22        2.76      -22.86     30.53 o 
  -3   2  22       36.57       27.30     26.39 o 
  -2   2  22       94.54      133.94     21.18 o 
  -1   2  22       48.80       29.36     18.30 o 
   0   2  22       76.84      129.13     33.19 o 
   1   2  22       49.46       35.69     22.01 o 
   2   2  22       95.82      102.06     23.22 o 
   3   2  22       35.40       53.15     22.87 o 
  -3   3  22       18.87        9.11     21.49 o 
  -2   3  22        5.84      -12.67     18.00 o 
  -1   3  22        5.09        5.34     17.67 o 
   0   3  22        4.13       12.13     20.87 o 
   1   3  22        4.87       23.64     23.41 o 
   2   3  22        5.76       -0.38     53.61 o 
   3   3  22       18.54       25.88     21.46 o 
  -2   4  22       18.55       32.76     19.60 o 
  -1   4  22       13.77      -18.92     20.74 o 
   0   4  22       71.62       66.87     22.36 o 
   1   4  22       13.83      -24.61     26.70 o 
   2   4  22       18.65       33.45     22.70 o 
                                                 
